# Supplementary material for: A regional One Health approach to the risk of invasion by Anopheles stephensi in Mauritius
Source: PLoS Negl Trop Dis. 2024 Sep 11;18(9):e0011827. doi: 10.1371/journal.pntd.0011827 (PMC11444417; doi:10.1371/journal.pntd.0011827)
Supplement: S1 Table — No higher resolution data is provided to ensure identifiable information is removed. (XLSX) [file pntd.0011827.s002.xlsx]

## Sheet: Adult_raw
Night of survey	Locality	Type of animals	No. of BG trap	Anopheles arabiensis M	Anopheles arabiensis F	Anopheles coustani M	Anopheles coustani F	Aedes albopictus M	Aedes albopictus F	Culex quinquefasciatus M	Culex quinquefasciatus F	Culex thalassius F
2021-11-29	Seaport	None	1	0	0	0	0	179	48	28	30	0
2021-11-30	Seaport	None	1	0	0	0	0	86	61	114	45	0
2021-12-01	Seaport	None	1	0	0	0	0	4	7	36	95	0
2021-12-02	Seaport	None	1	0	0	0	0	25	11	32	80	0
2021-12-03	Seaport	None	1	0	0	0	0	17	10	89	238	0
2021-12-06	Seaport	None	1	0	0	0	0	336	226	263	284	0
2021-12-07	Seaport	None	1	0	1	0	0	28	15	38	59	0
2021-12-08	Seaport	None	1	0	0	0	0	62	84	72	154	0
2021-12-09	Seaport	None	1	0	0	0	0	1	2	15	98	0
2021-12-14	Seaport	None	1	0	0	0	0	4	4	10	33	0
2021-12-15	Seaport	None	1	0	0	0	0	6	2	5	131	0
2021-12-16	Seaport	None	1	0	0	0	0	19	9	75	148	0
2021-12-17	Seaport	None	1	0	0	0	0	12	11	25	176	0
2021-12-20	Seaport	None	1	0	2	0	0	297	91	177	141	0
2021-12-21	Seaport	None	1	0	0	0	0	4	3	12	107	0
2021-12-22	Seaport	None	1	0	0	0	0	0	0	1	1	0
2021-12-23	Seaport	None	1	0	0	0	0	6	7	33	119	0
2021-12-27	Seaport	None	1	0	0	0	0	59	32	41	37	0
2021-10-22	Salazie	Caprine, Ovine	3	0	0	0	5	0	92	0	14	0
2021-10-29	Melrose	Bovine	3	0	2	0	10	0	45	0	264	0
2021-12-10	Seaport	Migratory birds, tortoise	3	0	0	0	0	0	12	0	282	0
2021-12-18	Cargo ship	Caprine	3	0	0	0	0	0	0	0	0	0
2022-12-02	Reduit	Poultry	3	0	0	0	1	0	17	0	582	0
2022-05-19	Cluny	Stag	3	0	0	0	5	0	92	0	14	0
2023-02-10	Petit Cabane	Porcine	3	0	23	0	0	1	1	0	107	0
2023-04-11	Roche Terre	Ovine, Caprine	1	0	1	0	0	0	5	0	4	0
2023-04-11	Balaclava	Horses	1	0	0	0	0	0	1	0	2	0
2023-04-11	Pamplemousses garden	Deer, tortoise	1	0	0	0	0	3	1	15	25	0
2023-04-11	Morc. St Andre	Bovine	1	0	1	0	0	0	0	15	133	0
2023-04-11	Pt des Lascars	Bovine, Ovine, Caprine, Poultry	1	0	0	0	0	0	19	52	89	0
2023-04-13	Bassin Requin	Pig	1	0	0	0	0	5	3	0	0	0
2023-04-13	Palmar	Deer	1	0	0	0	0	0	0	1	67	0
2023-04-13	Salazie	Caprine, Ovine	1	0	5	0	0	0	1	0	0	0
2023-04-13	Piton du Milieu	Deer	1	0	0	0	0	68	96	1	15	0
2023-04-13	Melrose	Bovine	1	0	1	0	1	1	2	18	213	0
2023-04-18	Nouvelle Decouverte	Bovine	1	0	0	0	0	0	7	0	1	0
2023-04-18	Floreal	Equine	1	0	0	0	0	0	1	0	5	0
2023-04-18	St Martin	Porcine	1	0	0	0	0	4	15	14	39	0
2023-04-18	Cascavelle	Donkey, Ostrich, Rabbit, Cow, Stag	1	0	0	0	0	0	0	14	6	0
2023-04-20	L'Escalier	Bovine, Caprine, Ovine, poultry	1	0	15	0	1	0	0	0	27	0
2023-04-20	Le Bouchon	Bovine, goat	1	0	0	0	0	0	0	0	46	0
2023-04-20	Riv. des Anguilles	Tortoise, Deer, Crocodile	1	0	0	0	0	0	12	0	30	0
2023-04-20	Case Noyale	Ovine, Caprine, Poultry	1	0	0	0	0	0	3	10	66	0
2023-04-20	Chemin Grenier	Bovine, Caprine, Poultry	1	0	2	0	0	3	27	0	14	0
2023-05-19	Seaport	None	1	0	3	0	0	19	40	0	9	0
2023-08-03	Airport	None	7	0	0	0	0	21	42	16	144
2023-08-18	Seaport	None	6	0	2	0	0	29	40	6	415	0
2023-09-01	Airport	None	6	0	0	0	0	4	8	11	11	0
				0	58	0	23	1303	1205	1239	4600	0		8428

## Sheet: Adult-pivot
Locality	Airport
Sum of Anopheles arabiensis M	Sum of Anopheles arabiensis F	Sum of Anopheles coustani M	Sum of Anopheles coustani F	Sum of Aedes albopictus M	Sum of Aedes albopictus F	Sum of Culex quinquefasciatus M	Sum of Culex quinquefasciatus F	Sum of Culex thalassius F
0	0	0	0	25	50	27	155	0

## Sheet: Adult_table
	Sum of Anopheles arabiensis M	Sum of Anopheles arabiensis F	Sum of Anopheles coustani M	Sum of Anopheles coustani F	Sum of Aedes albopictus M	Sum of Aedes albopictus F	Sum of Culex quinquefasciatus M	Sum of Culex quinquefasciatus F	Sum of Culex thalassius F	Total
Seaport	0	8	0	0	1193	715	1072	2682	0	5670
Airport	0	0	0	0	25	50	27	155	0	257
26 animal farms	0	50	0	23	85	440	140	1763	0	2501
										8428
					1908		3754
					75		182
					525		1903

## Sheet: Larval_raw
ref	Date	district	locality	Sites	Premises	Rubber Tyres	Rubber tyre with water	Containers with water	Container index	House index	Rubber Tyre Index	Pupal Index	Breteau Index	Anopheles (no. sites)	Culex (no. sites)	Aedes (no site	Anopheles Perc sites)	Culex (Perc sites)	Aedes (perc site
VB/ST/23/86	03.04.2023	Black River	Bambous	140	44	0	0	139	0	0	0	0	0	0	0	0	0	0	0
VB/ST/23/85	31.03.2023	Riviere du Rempart	Grand Bay	122	50	0	0	97	0	0	0	0	0	0	0	0	0	0	0
VB/ST/23/84	30.03.2023	Grand-port	Cluny	85	20	0	8	83	0	0	0	0	0	0	0	0	0	0	0
VB/ST/23/83	30.03.2023	Port-Louis	Seaport	113	50	0	0	94	0	0	0	0	0	0	0	0	0	0	0
VB/ST/23/82	29.03.2023	Flacq	Bel Air	136	51	0	0	115	0	0	0	0	0	0	0	0	0	0	0
VB/ST/23/81	29.03.2023	Grand-port	Rose Belle	62	19	0	0	61	0	0	0	0	0	0	0	0	0	0	0
VB/ST/23/80	01.04.2023	Plaines wilhems	Vacoas	85	20	0	0	81	0	0	0	0	0	0	0	0	0	0	0
VB/ST/23/79	01.04.2023	Pamplemousses	Mon Gout	55	22	0	0	41	0	0	0	0	0	0	0	0	0	0	0
VB/ST/23/78	28.03.2023	Pamplemousses	Pamplemousses	83	18	0	0	71	0	0	0	0	0	0	0	0	0	0	0
VB/ST/23/77	27.03.2023	Port-Louis	Vallee Pitot	142	50	0	0	122	0	0	0	0	0	0	0	0	0	0	0
VB/ST/23/76	27.03.2023	Grand-port	Airport	140	43	0	0	127	0	0	0	0	0	0	0	0	0	0	0
VB/ST/23/75	25.03.2023	Plaines wilhems	Quatre Bornes	85	22	0	0	83	0	0	0	0	0	0	0	0	0	0	0
VB/ST/23/74	24.03.2023	Pamplemousses	Triolet	113	31	0	3	100	0	0	0	0	0	0	2	0	0	1.76991	0
VB/ST/23/73	21.03.2023	Moka	Petit Verger	63	14	0	0	55	1.81818	7.14286	0	0	7.14286	0	0	1	0	0	1.5873
VB/ST/23/72	21.03.2023	Moka	Wellkin Hospital	51	18	0	0	19	0	0	0	0	0	0	0	0	0	0	0
VB/ST/23/71	20.03.2023	Flacq	Clemencia	156	40	0	1	135	4.44444	12.5	100	0	15	0	0	6	0	0	3.84615
VB/ST/23/70	18.03.23	Plaines wilhems	Forest Side	67	20	0	0	60	1.66667	5	0	25	5	0	0	1	0	0	1.49254
VB/ST/23/69	16.03.2023	Plaines wilhems	Floreal	64	21	0	0	60	1.66667	4.7619	0	0	4.7619	0	0	1	0	0	1.5625
VB/ST/23/68	15.03.2023	Plaines wilhems	Belle Rose	68	20	0	0	66	4.54545	15	0	0	15	0	0	3	0	0	4.41176
VB/ST/23/67	15.03.2023	Riviere du Rempart	Goodlands	129	32	0	7	103	2.91262	3.125	0	12.5	9.375	1	0	3	0.775194	0	2.32558
VB/ST/23/66	14.03.2023	Pamplemousses	Plaine des Papayes	39	7	0	0	34	0	0	0	0	0	0	0	0	0	0	0
VB/ST/23/65	13.03.2023	Savanne	Chemic Grenier	135	44	0	0	124	0	0	0	0	0	0	0	0	0	0	0
VB/ST/23/64	13.03.2023	Pamplemousses	Mon Gout	141	45	0	1	113	2.65487	6.66667	0	0	6.66667	0	0	3	0	0	2.12766
VB/ST/23/63	11.03.2023	Pamplemousses	Le Hochet	46	13	0	0	37	10.8108	7.69231	0	76.9231	30.7692	0	0	4	0	0	8.69565
VB/ST/23/62	11.03.2023	Plaines wilhems	Forest Side	69	22	0	0	65	0	0	0	0	0	0	0	0	0	0	0
VB/ST/23/61	09.03.2023	Grand-port	Mahebourg	78	23	0	0	72	0	0	0	0	0	0	0	0	0	0	0
VB/ST/23/60	08.03.2023	Grand-port	Mare Tabac	70	24	0	0	63	4.7619	12.5	0	0	12.5	0	0	3	0	0	4.28571
VB/ST/23/59	08.03.2023	Riviere du Rempart	Goodlands	117	29	0	7	96	8.33333	13.7931	14.2857	6.89655	27.5862	0	0	8	0	0	6.83761
VB/ST/23/58	07.03.2023	Plaines wilhems	Quatre Bornes	65	21	0	1	59	5.08475	14.2857	100	28.5714	14.2857	0	0	3	0	0	4.61538
VB/ST/23/57	07.03.2023	Riviere du Rempart	Riviere du Rempart	144	41	0	2	125	6.4	9.7561	50	12.1951	19.5122	0	0	8	0	0	5.55556
VB/ST/23/56	06.03.2023	Black River	Bambous	168	43	0	0	162	1.23457	4.65116	0	2.32558	4.65116	0	0	2	0	0	1.19048
VB/ST/23/55	06.03.2023	Pamplemousses	Trou aux Biches	107	31	0	0	85	0	0	0	0	0	0	0	0	0	0	0
VB/ST//23/54	04.03.2023	Pamplemousses	Pamplemousses	62	20	0	0	53	0	0	0	0	0	0	0	0	0	0	0
VB/ST/23/53	04.03.2023	Plaines wilhems	Curepipe	65	20	0	0	56	0	0	0	0	0	0	0	0	0	0	0
VB/ST/23/52	01.03.2023	Riviere du Rempart	Vale	181	56	0	3	152	1.31579	3.57143	0	3.57143	3.57143	0	0	2	0	0	1.10497
VB/ST/23/51	28.02.2023	Riviere du Rempart	Gokhoola	149	44	0	3	134	0.746269	2.27273	0	2.27273	2.27273	1	0	1	0.671141	0	0.671141
VB/ST/23/50	28.02.2023	Plaines wilhems	Rose Hill	73	23	0	0	68	2.94118	8.69565	0	4.34783	8.69565	0	0	2	0	0	2.73973
VB/ST/23/49	27.02.2023	Grand-port	Airport	134	42	0	0	129	0	0	0	0	0	0	0	0	0	0	0
VB/ST/23/48	27.02.2023	Port-Louis	Seaport	50	17	0	2	40	5	5.88235	100	29.4118	11.7647	0	0	2	0	0	4
VB/ST/23/47	25.02.2023	Pamplemousses	Terre Rouge	86	28	0	6	68	1.47059	3.57143	16.6667	0	3.57143	0	0	1	0	0	1.16279
VB/ST/23/46	25.02.23	Plaines wilhems	Rose Hill	56	20	0	0	53	0	0	0	0	0	0	0	0	0	0	0
VB/ST/23/45	23.02.2023	Savanne	Chemic Grenier	68	23	0	0	60	0	0	0	0	0	0	0	0	0	0	0
VB/ST/23/44	22.02.2023	Black River	Flic en Flac	61	21	0	0	55	0	0	0	0	0	0	0	0	0	0	0
VB/ST/23/43	22.02.2023	Plaines wilhems	Palma	72	23	0	0	72	1.38889	4.34783	0	4.34783	4.34783	0	0	1	0	0	1.38889
VB/ST/23/42	14.02.2023	Port-Louis	Seaport	141	53	0	0	116	0	0	0	0	0	0	0	0	0	0	0
VB/ST/23/41	14.02.2023	Black River	Tamarin	63	21	0	0	55	0	0	0	0	0	0	0	0	0	0	0
VB/ST/23/40	13.02.2023	Plaines wilhems	Forest Side	72	19	0	0	65	0	0	0	0	0	0	0	0	0	0	0
VB/ST/23/39	13.02.2023	Port-Louis	Vallee Pitot	135	52	0	0	122	0	0	0	0	0	0	0	0	0	0	0
VB/ST/23/38	11.02.2023	Plaines wilhems	Forest Side	89	21	0	0	89	0	0	0	0	0	0	0	0	0	0	0
VB/ST/23/37	16.02.2023	Black River	Flic en Flac	136	38	0	15	94	1.06383	2.63158	0	0	2.63158	0	0	1	0	0	0.735294
VB/ST/23/36	22.02.2023	Riviere du Rempart	Amaury	157	50	0	1	133	0.75188	2	0	0	2	0	0	1	0	0	0.636943
VB/ST/23/35	07.02.2023	Savanne	Bois Cheri	139	44	0	0	115	0.869565	2.27273	0	0	2.27273	0	0	1	0	0	0.719424
VB/ST/23/34	21.02.2023	Pamplemousses	Terre Rouge	114	34	0	2	87	1.14943	2.94118	50	0	2.94118	0	0	1	0	0	0.877193
VB/ST/23/33	11.02.23	Pamplemousses	Pamplemousses	54	17	0	0	44	0	0	0	0	0	0	0	0	0	0	0
VB/ST/23/32	09.02.23	Black River	Bambous	147	45	0	0	143	0	0	0	0	0	0	0	0	0	0	0
VB/ST/23/31	08.02.2023	Flacq	Bel Air	131	50	0	0	107	0	0	0	0	0	0	0	0	0	0	0
VB/ST/23/30	06.02.23	Plaines wilhems	La Marie	74	23	0	0	73	0	0	0	0	0	0	0	0	0	0	0
VB/ST/23/29	07.02.23	Savanne	Grand Bassin	136	44	0	0	102	0	0	0	0	0	0	0	0	0	0	0
VB/ST/23/28	06.02.23	Savanne	Bois Cheri	173	51	0	2	143	2.0979	3.92157	0	5.88235	5.88235	0	0	3	0	0	1.7341
VB/ST/23/27	31.01.2023	Port-Louis	St Croix	142	44	0	8	127	7.08661	2.27273	37.5	4.54545	20.4545	0	0	9	0	0	6.33803
VB/ST/23/25	28.01.2023	Pamplemousses	Terre Rouge	63	15	0	0	49	0	0	0	0	0	0	0	0	0	0	0
VB/ST/23/24	28.01.2023	Plaines wilhems	Forest Side	79	21	0	0	77	0	0	0	0	0	0	0	0	0	0	0
VB/ST/23/23	25.01.2023	Black River	Flic en Flac	46	9	0	0	46	0	0	0	0	0	0	0	0	0	0	0
VB/ST/23/22	25.01.2023	Riviere du Rempart	Grand Bay	146	51	0	0	120	0	0	0	0	0	0	0	0	0	0	0
VB/ST/23/21	24.01.2023	Plaines wilhems	Rose Hill	70	22	0	0	60	0	0	0	0	0	0	0	0	0	0	0
VB/ST/23/20	24.01.2023	Flacq	Trou D'Eau Douce	94	27	0	0	84	2.38095	7.40741	0	3.7037	7.40741	0	0	2	0	0	2.12766
VB/ST/23/19	23.01.2023	Grand-port	Airport	153	43	0	0	142	0	0	0	0	0	0	0	0	0	0	0
VB/ST/23/18	23.01.2023	Port-Louis	Seaport	131	50	0	0	104	0	0	0	0	0	0	0	0	0	0	0
VB/ST/23/17	19.01.2023	Savanne	Bel Ombre	65	20	0	0	35	0	0	0	0	0	0	0	0	0	0	0
VB/ST/23/16	18.01.2023	Port-Louis	Vallee Pitot	126	51	0	0	105	0	0	0	0	0	0	0	0	0	0	0
VB/ST/23/15	17.01.2023	Savanne	Chemic Grenier	143	34	0	0	138	0.724638	2.94118	0	5.88235	2.94118	0	0	1	0	0	0.699301
VB/ST/23/14	17.01.2023	Flacq	Bel Etang	147	38	0	1	131	0	0	0	0	0	0	0	0	0	0	0
VB/ST/23/13	16.01.2023	Plaines wilhems	Beau Bassin	87	20	0	0	86	0	0	0	0	0	0	0	0	0	0	0
VB/ST/23/12	14.01.2023	Plaines wilhems	Floreal	50	13	0	0	45	2.22222	0	0	7.69231	7.69231	0	0	1	0	0	2
VB/ST/23/11	16.01.2023	Moka	St Pierre	85	30	0	1	80	0	0	0	0	0	0	1	0	0	1.17647	0
VB/ST/23/10	14.01.2023	Pamplemousses	Khoyratty	46	10	0	2	44	0	0	0	0	0	1	0	0	2.17391	0	0
VB/ST/23/09	12.01.2023	Black River	Wolmar	68	18	0	0	51	0	0	0	0	0	0	0	0	0	0	0
VB/ST/23/08	12.01.2023	Flacq	Bel Air	145	52	0	2	126	0.793651	3.84615	50	1.92308	1.92308	0	1	1	0	0.689655	0.689655
VB/ST/23/07	10.01.2023	Riviere du Rempart	Goodlands	140	48	0	3	114	0.877193	2.08333	33.3333	0	2.08333	0	1	1	0	0.714286	0.714286
VB/ST/23/06	10.01.2023	Black River	Flic en flac	97	28	0	0	91	0	0	0	0	0	0	0	0	0	0	0
VB/ST/23/05	09.01.2023	Black River	Bambous	143	41	0	0	140	0	0	0	0	0	0	0	0	0	0	0
VB/ST/23/04	09.01.2023	Black River	Pointe aux Sables	96	27	0	0	78	0	0	0	0	0	0	0	0	0	0	0
VB/ST/23/03	07.01.2023	Pamplemousses	Calebasses	69	20	0	0	61	0	0	0	0	0	0	0	0	0	0	0
VB/ST/23/02	07.01.2023	Plaines wilhems	Vacoas	72	23	0	0	72	0	0	0	0	0	0	0	0	0	0	0
VB/ST/22/436	31.12.2022	Plaines wilhems	Curepipe	75	18	0	0	71	0	0	0	0	0	0	0	0	0	0	0
VB/ST/22/435	30.12.2022	Port-Louis	Tombeau Bay	141	35	0	4	118	0	0	0	0	0	1	0	0	0.70922	0	0
VB/ST/23/01	04.01.2023	Pamplemousses	Trou aux Biches	109	34	0	0	101	0.990099	2.94118	0	8.82353	2.94118	0	0	1	0	0	0.917431
VB/ST/22/434	31.12.2022	Pamplemousses	Pamplemousses	56	17	0	0	49	0	0	0	0	0	0	0	0	0	0	0
VB/ST/22/433	29.12.2022	Plaines wilhems	Curepipe	75	21	0	0	57	0	0	0	0	0	0	0	0	0	0	0
VB/ST/22/432	27.12.2022	Plaines wilhems	Vacoas	85	20	0	0	79	0	0	0	0	0	0	0	0	0	0	0
VB/ST/22/431	27.12.2022	Riviere du Rempart	Grand Bay	139	50	0	0	116	0	0	0	0	0	0	0	0	0	0	0
VB/ST/22/430	26.12.2022	Plaines wilhems	Rose Hill	77	22	0	0	70	0	0	0	0	0	0	0	0	0	0	0
VB/ST/22/429	26.12.2022	Port-Louis	Vallee Pitot	115	50	0	1	97	0	0	0	0	0	0	0	0	0	0	0
VB/ST/22/428	24.12.2022	Plaines wilhems	Curepipe	65	22	0	0	53	0	0	0	0	0	0	0	0	0	0	0
VB/ST/22/427	22.12.22	Savanne	Bel Ombre	73	20	0	0	70	1.42857	5	0	0	5	0	0	1	0	0	1.36986
VB/ST/22/426	21.12.2022	Savanne	Chemic Grenier	74	21	0	0	67	0	0	0	0	0	0	0	0	0	0	0
VB/ST/22/425	21.12.2022	Flacq	Camp de Masque Pave	80	28	0	1	68	1.47059	3.57143	0	0	3.57143	0	0	1	0	0	1.25
VB/ST/22/424	20.12.2022	Grand-port	Airport	62	22	0	0	55	0	0	0	0	0	0	0	0	0	0	0
VB/ST/22/423	20.12.2022	Flacq	Bel Etang	88	26	0	0	70	1.42857	3.84615	0	7.69231	3.84615	0	1	1	0	1.13636	1.13636
VB/ST/22/422	19.12.2022	Black River	Bambous	76	21	0	0	75	0	0	0	0	0	0	0	0	0	0	0
VB/ST/22/421	10.12.2022	Plaines wilhems	Curepipe	77	19	0	0	75	0	0	0	0	0	0	0	0	0	0	0
VB/ST/22/420	19.12.2022	Port-Louis	Seaport	28	10	0	0	25	0	0	0	0	0	0	0	0	0	0	0
VB/ST/22/419	17.12.2022	Riviere du Rempart	Grand Bay	47	21	0	0	44	0	0	0	0	0	0	0	0	0	0	0
VB/ST/22/418	17.12.2022	Plaines wilhems	Beau Bassin	90	21	0	0	90	0	0	0	0	0	0	0	0	0	0	0
VB/ST/22/417	16.12.2022	Plaines wilhems	Vacoas	80	19	0	0	76	2.63158	10.5263	0	0	10.5263	0	0	2	0	0	2.5
VB/ST/22/416	15.12.2022	Black River	Bambous	72	23	0	0	70	0	0	0	0	0	0	0	0	0	0	0
VB/ST/22/415	14.12.2022	Flacq	Bel Air	131	50	0	3	105	0	0	0	0	0	0	0	0	0	0	0
VB/ST/22/414	12.12.2022	Port-Louis	Seaport	115	54	0	1	96	0	0	0	0	0	0	0	0	0	0	0
VB/ST/22/413	13.12.2022	Black River	Black River	46	12	0	0	46	0	0	0	0	0	0	0	0	0	0	0
VB/ST/22/412	10.12.2022	Riviere du Rempart	Pereybere	25	9	0	0	21	0	0	0	0	0	0	0	0	0	0	0
VB/ST/22/411	08.12.2022	Pamplemousses	Pamplemousses	116	35	0	0	100	0	0	0	0	0	1	0	0	0.862069	0	0
VB/ST/22/410	07.12.2022	Plaines wilhems	Quatre Bornes	71	20	0	0	59	0	0	0	0	0	0	1	0	0	1.40845	0
VB/ST/22/409	07.12.2022	Moka	Wellkin Hospital	48	16	0	0	31	0	0	0	0	0	0	0	0	0	0	0
VB/ST/22/408	06.12.2022	Moka	Petit Paquet	68	21	0	5	63	0	0	0	0	0	0	0	0	0	0	0
VB/ST/22/407	06.12.2022	Riviere du Rempart	Grand Bay	57	17	0	0	39	0	0	0	0	0	0	0	0	0	0	0
VB/ST/22/406	06.12.2022	Riviere du Rempart	Pereybere	92	29	0	0	58	0	0	0	0	0	0	0	0	0	0	0
VB/ST/22/405	05.12.2022	Savanne	Chemic Grenier	70	22	0	0	65	0	0	0	0	0	0	0	0	0	0	0
VB/ST/22/404	03.12.2022	Grand-port	Rose Belle	82	22	0	0	78	0	0	0	0	0	0	0	0	0	0	0
VB/ST/22/403	03.12.2022	Pamplemousses	Pamplemousses	82	26	0	6	69	0	0	0	0	0	0	0	0	0	0	0
VB/ST/22/402	02.12.2022	Riviere du Rempart	Grand Bay	183	53	0	0	158	0	0	0	0	0	0	0	0	0	0	0
VB/ST/22/401	30.11.2022	Flacq	Queen Victoria	78	25	0	0	69	0	0	0	0	0	0	0	0	0	0	0
VB/ST/22/400	29.11.2022	Grand-port	Anse Jonchee	60	21	0	0	57	0	0	0	0	0	0	0	0	0	0	0
VB/ST/22/399	29.11.2022	Pamplemousses	Balaclava	133	38	0	0	125	0	0	0	0	0	0	0	0	0	0	0
VB/ST/22/398	28.11.2022	Flacq	Camp de Masque	134	41	0	0	116	0	0	0	0	0	0	0	0	0	0	0
VB/ST/22/397	28.11.2022	Plaines wilhems	Palma	63	20	0	0	60	0	0	0	0	0	0	0	0	0	0	0
VB/ST/22/396	26.11.2022	Pamplemousses	Tombeau Bay	45	17	0	2	40	0	0	0	0	0	0	0	0	0	0	0
VB/ST/22/395	26.11.2022	Plaines wilhems	Midlands	73	16	0	4	69	0	0	0	0	0	0	0	0	0	0	0
VB/ST/22/394	24.11.2022	Black River	Flic en Flac	66	20	0	0	66	0	0	0	0	0	0	0	0	0	0	0
VB/ST/22/393	23.11.2022	Pamplemousses	Balaclava	107	35	0	0	92	0	0	0	0	0	0	0	0	0	0	0
VB/ST/22/392	22.11.2022	Flacq	Bel Air	117	50	0	0	99	1.0101	2	0	0	2	0	1	1	0	0.854701	0.854701
VB/ST/22/391	21.11.2022	Pamplemousses	Solitude	81	27	0	0	66	0	0	0	0	0	0	0	0	0	0	0
VB/ST/22/390	21.11.2022	Savanne	Chemic Grenier	87	21	0	0	87	0	0	0	0	0	0	0	0	0	0	0
VB/ST/22/389	19.11.2022	Riviere du Rempart	Grand Bay	51	19	0	0	40	0	0	0	0	0	0	0	0	0	0	0
VB/ST/22/388	19.11.2022	Plaines wilhems	Vacoas	58	20	0	0	52	0	0	0	0	0	0	0	0	0	0	0
VB/ST/22/387	17.11.2022	Grand-port	Airport	73	23	0	0	70	0	0	0	0	0	0	0	0	0	0	0
VB/ST/22/386	15.11.2022	Riviere du Rempart	Grand Bay	119	50	0	0	100	0	0	0	0	0	0	0	0	0	0	0
VB/ST/22/385	15.11.2022	Grand-port	New Grove	68	23	0	0	67	1.49254	4.34783	0	4.34783	4.34783	0	0	1	0	0	1.47059
VB/ST/22/384	14.11.2022	Port-Louis	Seaport	107	50	0	0	90	0	0	0	0	0	0	0	0	0	0	0
VB/ST/22/383	12.11.2022	Riviere du Rempart	Grand Bay	74	18	0	0	67	1.49254	5.55556	0	11.1111	5.55556	0	0	1	0	0	1.35135
VB/ST/22/382	12.11.2022	Plaines wilhems	Vacoas	61	21	0	0	60	0	0	0	0	0	0	0	0	0	0	0
VB/ST/22/381	10.11.2022	Black River	Bambous	70	22	0	0	70	0	0	0	0	0	0	0	0	0	0	0
VB/ST/22/380	08.11.2022	Port-Louis	Vallee Pitot	108	51	0	0	87	0	0	0	0	0	0	0	0	0	0	0
VB/ST/22/379	07.11.2022	Riviere du Rempart	Roches Noires	99	35	0	0	88	0	0	0	0	0	0	0	0	0	0	0
VB/ST/22/378	05.11.2022	Port-Louis	St Croix	26	10	0	0	19	0	0	0	0	0	0	0	0	0	0	0
VB/ST/22/377	05.11.2022	Plaines wilhems	Forest Side	59	17	0	2	52	0	0	0	0	0	0	0	0	0	0	0
VB/ST/22/376	03.11.2022	Flacq	Belle Mare	27	11	0	0	22	0	0	0	0	0	0	0	0	0	0	0
VB/ST/22/375	01.11.2022	Port-Louis	Seaport	67	18	0	0	67	0	0	0	0	0	0	0	0	0	0	0
VB/ST/22/374	01.11.2022	Port-Louis	St Croix	122	32	0	0	89	0	0	0	0	0	0	0	0	0	0	0
VB/ST/22/373	31.10.2022	Port-Louis	Seaport	161	57	0	1	131	0	0	0	0	0	0	0	0	0	0	0
VB/ST/22/372	28.10.2022	Black River	Tamarin	18	51	0	0	42	0	0	0	0	0	0	0	0	0	0	0
VB/ST/22/371	25.10.2022	Flacq	Bel Air	111	50	0	0	100	0	0	0	0	0	0	0	0	0	0	0
VB/ST/22/370	25.10.2022	Moka	La Laura	74	21	0	1	66	0	0	0	0	0	0	0	0	0	0	0
VB/ST/22/369	22.10.2022	Pamplemousses	Pamplemousses	32	15	0	0	20	0	0	0	0	0	0	0	0	0	0	0
VB/ST/22/368	22.10.2022	Pamplemousses	Piton	29	2	0	0	21	0	0	0	0	0	0	0	0	0	0	0
VB/ST/22/367	20.10.2022	Black River	Bambous	81	24	0	0	78	0	0	0	0	0	0	0	0	0	0	0
VB/ST/22/366	18.10.2022	Plaines wilhems	Forest Side	75	23	0	0	71	0	0	0	0	0	0	0	0	0	0	0
VB/ST/22/365	18.10.2022	Riviere du Rempart	Grand Bay	149	57	0	1	122	0	0	0	0	0	0	0	0	0	0	0
VB/ST/22/364	17.10.2022	Port-Louis	Vallee Pitot	158	50	0	0	131	0	0	0	0	0	0	0	0	0	0	0
VB/ST/22/363	15.10.2022	Pamplemousses	Vale	103	27	0	2	87	0	0	0	0	0	2	0	0	1.94175	0	0
VB/ST/22/362	14.10.2022	Plaines wilhems	Quatre Bornes	65	23	0	0	61	0	0	0	0	0	0	0	0	0	0	0
VB/ST/22/361	12.10.2022	Riviere du Rempart	Grand Bay	113	32	0	0	102	0	0	0	0	0	0	0	0	0	0	0
VB/ST/22/359	11.10.2022	Pamplemousses	Notre Dame	145	51	0	0	110	0.909091	1.96078	0	1.96078	1.96078	0	1	1	0	0.689655	0.689655
VB/ST/22/358	10.10.2022	Grand-port	Airport	72	25	0	0	69	0	0	0	0	0	0	0	0	0	0	0
VB/ST/22/357	10.10.2022	Riviere du Rempart	Riviere du Rempart	152	47	0	0	123	0	0	0	0	0	0	0	0	0	0	0
VB/ST/22/356	08.10.2022	Riviere du Rempart	Piton	60	20	0	0	54	5.55556	15	0	30	15	0	0	3	0	0	5
VB/ST/22/355	04.10.2022	Pamplemousses	Tombeau Bay	30	11	0	0	26	0	0	0	0	0	0	0	0	0	0	0
VB/ST/22/354	04.10.2022	Port-Louis	Vallee des Pretres	67	19	0	0	60	0	0	0	0	0	0	0	0	0	0	0
VB/ST/22/353	04.10.2022	Port-Louis	Seaport	32	9	0	0	27	0	0	0	0	0	0	0	0	0	0	0
VB/ST/22/351	03.10.2022	Pamplemousses	Triolet	134	33	0	0	116	0	0	0	0	0	0	0	0	0	0	0
VB/ST/22/350	03.10.2022	Savanne	Chemic Grenier	70	19	0	0	65	1.53846	5.26316	0	15.7895	5.26316	0	0	1	0	0	1.42857
VB/ST/22/349	03.10.2022	Pamplemousses	Pointe aux Cannoniers	41	10	0	1	39	0	0	0	0	0	0	0	0	0	0	0
VB/ST/22/348	01.10.2022	Pamplemousses	Balaclava	29	10	0	0	20	0	0	0	0	0	0	0	0	0	0	0
VB/ST/22/347	05.10.2022	Riviere du Rempart	Piton	97	29	0	0	85	1.17647	3.44828	0	3.44828	3.44828	0	0	1	0	0	1.03093
VB/ST/22/346	01.10.2022	Riviere du Rempart	Grand Bay	68	20	0	0	61	0	0	0	0	0	0	0	0	0	0	0
VB/ST/22/345	01.10.2022	Plaines wilhems	Vacoas	77	21	0	0	73	1.36986	4.7619	0	14.2857	4.7619	0	0	1	0	0	1.2987
VB/ST/22/344	29.09.2022	Port-Louis	St Croix	79	31	0	0	74	0	0	0	0	0	0	0	0	0	0	0
VB/ST/22/343	28.09.2022	Riviere du Rempart	Goodlands	77	20	0	0	60	0	0	0	0	0	0	1	0	0	1.2987	0
VB/ST/22/342	28.09.2022	Black River	Goodlands	94	28	0	0	72	0	0	0	0	0	0	0	0	0	0	0
VB/ST/22/341	28.09.2022	Savanne	Benares	77	20	0	3	71	0	0	0	0	0	0	0	0	0	0	0
VB/ST/22/340	27.09.2022	Flacq	Belvedere	168	59	0	4	138	2.17391	5.08475	0	0	5.08475	0	0	3	0	0	1.78571
VB/ST/22/339	26.09.2022	Port-Louis	Tombeau Bay	174	49	0	1	141	0	0	0	0	0	0	0	0	0	0	0
VB/ST/22/338	24.09.2022	Riviere du Rempart	Grand Bay	61	19	0	0	56	0	0	0	0	0	0	0	0	0	0	0
VB/ST/22/337	24.09.2022	Pamplemousses	Balaclava	28	10	0	0	22	0	0	0	0	0	0	0	0	0	0	0
VB/ST/22/336	23.09.2022	Plaines wilhems	Henrietta	69	24	0	5	64	1.5625	4.16667	20	0	4.16667	0	1	1	0	1.44928	1.44928
VB/ST/22/335	23.09.2022	Port-Louis	Seaport	202	67	0	2	165	0	0	0	0	0	0	0	0	0	0	0
VB/ST/22/334	22.09.2022	Moka	Wellkin Hospital	61	19	0	0	49	0	0	0	0	0	0	0	0	0	0	0
VB/ST/22/333	21.09.2022	Plaines wilhems	Candos	88	28	0	3	83	1.20482	3.57143	0	0	3.57143	0	0	1	0	0	1.13636
VB/ST/22/332	21.09.2022	Riviere du Rempart	Grand Bay	156	50	0	3	141	1.41844	2	0	0	4	0	0	2	0	0	1.28205
VB/ST/22/331	20.09.2022	Flacq	Bel Air	155	50	0	5	138	2.17391	6	20	2	6	0	1	3	0	0.645161	1.93548
VB/ST/22/330	20.09.2022	Moka	Alma	98	30	0	1	98	2.04082	0	100	0	6.66667	0	0	2	0	0	2.04082
VB/ST/22/329	19.09.2022	Black River	Gros Cailloux	113	28	0	0	113	0.884956	3.57143	0	0	3.57143	1	1	1	0.884956	0.884956	0.884956
VB/ST/22/328	19.09.2022	Port-Louis	Vallee Pitot	185	55	0	0	149	0	0	0	0	0	0	0	0	0	0	0
VB/ST/22/327	17.09.2022	Pamplemousses	Triolet	94	26	0	0	84	0	0	0	0	0	0	0	0	0	0	0
VB/ST/22/326	17.09.2022	Plaines wilhems	Curepipe	65	21	0	0	61	0	0	0	0	0	0	0	0	0	0	0
VB/ST/22/325	16.09.22	Pamplemousses	Pointe aux Piments	99	40	0	0	69	0	0	0	0	0	0	0	0	0	0	0
VB/ST/22/324	16.09.22	Pamplemousses	Pamplemousses	54	20	0	0	38	0	0	0	0	0	0	0	0	0	0	0
VB/ST/22/323	14.09.22	Savanne	Chemic Grenier	75	23	0	0	74	0	0	0	0	0	0	0	0	0	0	0
VB/ST/22/322	14.09.22	Port-Louis	Plaine Verte	91	29	0	0	74	0	0	0	0	0	0	0	0	0	0	0
VB/ST/22/321	12.09.22	Plaines wilhems	Curepipe	71	19	0	1	69	1.44928	5.26316	0	0	5.26316	0	2	1	0	2.8169	1.40845
VB/ST/22/320	13.09.22	Black River	Pointe aux Sables	196	50	0	0	180	0.555556	2	0	0	2	0	0	1	0	0	0.510204
VB/ST/22/319	12.09.22	Plaines wilhems	Mesnil	70	20	0	1	66	0	0	0	0	0	0	0	0	0	0	0
VB/ST/22/318	13.09.22	Moka	Hermitage	60	18	0	0	55	0	0	0	0	0	0	0	0	0	0	0
VB/ST/22/17	12.09.22	Pamplemousses	Pointe aux Piments	168	57	0	0	134	0	0	0	0	0	0	0	0	0	0	0
VB/ST/22/316	10.09.22	Riviere du Rempart	Grand Bay	102	32	0	0	88	0	0	0	0	0	0	0	0	0	0	0
VB/ST/22/315	10.09.22	Plaines wilhems	Forest Side	67	22	0	0	63	0	0	0	0	0	0	0	0	0	0	0
VB/ST/22/314	09.09.2022	Moka	Hermitage	70	17	0	0	64	0	0	0	0	0	0	1	0	0	1.42857	0
VB/ST/22/313	09.09.2022	Port-Louis	Plaine Verte	175	57	0	0	136	0	0	0	0	0	0	0	0	0	0	0
VB/ST/22/312	08.09.2022	Black River	Pointe aux Sables	62	17	0	0	47	2.12766	5.88235	0	17.6471	5.88235	0	0	1	0	0	1.6129
VB/ST/22/311	07.09.2022	Grand-port	Airport	66	20	0	0	64	0	0	0	0	0	0	0	0	0	0	0
VB/ST/22/310	06.09.22	Plaines wilhems	Mesnil	70	19	0	0	64	3.125	10.5263	0	0	10.5263	0	0	2	0	0	2.85714
VB/ST/22/309	06.09.22	Moka	Reduit	57	17	0	0	56	0	0	0	0	0	0	0	0	0	0	0
VB/ST/22/308	05.09.2022	Black River	Bambous	73	20	0	4	88	0	0	0	0	0	0	0	0	0	0	0
VB/ST/22/307	05.09.2022	Port-Louis	Plaine Verte	176	57	0	0	133	0	0	0	0	0	0	0	0	0	0	0
VB/ST/22/306	31.08.2022	Plaines wilhems	Candos	73	23	0	0	71	1.40845	4.34783	0	43.4783	4.34783	0	0	1	0	0	1.36986
VB/ST/22/305	27.08.2022	Pamplemousses	Bois Rouge	131	38	0	4	115	2.6087	7.89474	75	18.4211	7.89474	0	0	3	0	0	2.29008
VB/ST/22/304	20.08.2022	Riviere du Rempart	Plaine des Papayes	70	19	0	6	54	1.85185	5.26316	0	0	5.26316	0	0	1	0	0	1.42857
VB/ST/22/303	29.08.2022	Savanne	Surinam	91	19	0	1	88	0	0	0	0	0	0	0	0	0	0	0
VB/ST/22/302	27.08.2022	Plaines wilhems	Floreal	72	21	0	0	68	1.47059	4.7619	0	9.52381	4.7619	0	0	1	0	0	1.38889
VB/ST/22/301	20.08.2022	Plaines wilhems	Curepipe	76	21	0	2	71	0	0	0	0	0	0	0	0	0	0	0
VB/ST/22/300	19.08.2022	Plaines wilhems	St Jean	79	21	0	0	73	0	0	0	0	0	0	0	0	0	0	0
VB/ST/22/299	18.08.2022	Riviere du Rempart	Pereybere	63	22	0	0	54	0	0	0	0	0	0	0	0	0	0	0
VB/ST/22/298	16.08.2022	Moka	Melrose	82	19	0	0	77	0	0	0	0	0	0	1	0	0	1.21951	0
VB/ST/22/297	13.08.2022	Pamplemousses	Notre Dame	66	18	0	6	56	5.35714	11.1111	33.3333	11.1111	16.6667	0	0	3	0	0	4.54545
VB/ST/22/296	13.08.2022	Plaines wilhems	Eau Coulee	70	23	0	0	63	0	0	0	0	0	0	0	0	0	0	0
VB/ST/22/295	12.08.2022	Grand-port	Bel Air	65	23	0	3	62	1.6129	4.34783	0	0	4.34783	0	0	1	0	0	1.53846
VB/ST/22/294	10.08.2022	Grand-port	Beau Vallon	96	27	0	8	88	2.27273	7.40741	0	3.7037	7.40741	0	0	2	0	0	2.08333
VB/ST/22/293	10.08.2022	Riviere du Rempart	Grand Bay	182	45	0	0	125	0	0	0	0	0	0	0	0	0	0	0
VB/ST/22/292	09.08.2022	Black River	Petite Riviere	75	16	0	0	73	0	0	0	0	0	0	0	0	0	0	0
VB/ST/22/291	08.08.2022	Black River	Pointe aux Sables	65	20	0	0	62	0	0	0	0	0	0	0	0	0	0	0
VB/ST/22/290	06.08.2022	Riviere du Rempart	Grand Bay	71	24	0	0	48	0	0	0	0	0	0	0	0	0	0	0
VB/ST/22/289	06.08.2022	Plaines wilhems	Forest Side	57	19	0	1	49	0	0	0	0	0	0	0	0	0	0	0
VB/ST/22/288	05.08.2022	Grand-port	Airport	69	20	0	0	63	0	0	0	0	0	0	0	0	0	0	0
VB/ST/22/287	05.08.2022	Port-Louis	Vallee Pitot	166	50	0	0	133	0.75188	2	0	2	2	0	0	1	0	0	0.60241
VB/ST/22/286	04.08.2022	Plaines wilhems	Curepipe	77	17	0	0	77	0	0	0	0	0	0	0	0	0	0	0
VB/ST/22/285	03.08.2022	Flacq	Bel Air	168	52	0	6	130	2.30769	5.76923	50	0	5.76923	0	0	3	0	0	1.78571
VB/ST/22/284	02.08.2022	Savanne	Chemic Grenier	77	17	0	0	71	2.8169	11.7647	0	11.7647	11.7647	0	0	2	0	0	2.5974
VB/ST/22/283	02.08.2022	Riviere du Rempart	Grand bay	170	53	0	6	126	1.5873	3.77358	33.3333	0	3.77358	0	0	2	0	0	1.17647
VB/ST/22/282	01.08.2022	Black River	Bambous	68	22	0	0	66	0	0	0	0	0	0	0	0	0	0	0
VB/ST/22/281	01.08.2022	Black River	Pointe aux Sables	127	39	0	0	106	0	0	0	0	0	0	0	0	0	0	0
VB/ST/22/280	30.07.2022	Pamplemousses	Pointe aux Biches	69	18	0	0	59	1.69492	5.55556	0	0	5.55556	0	0	1	0	0	1.44928
VB/ST/22/279	30.07.22	Plaines wilhems	Candos	69	18	0	0	59	0	0	0	0	0	0	0	0	0	0	0
VB/ST/22/278	29.07.2022	Savanne	Grand Bois	63	18	0	0	57	0	0	0	0	0	0	0	0	0	0	0
VB/ST/22/277	29.07.2022	Port-Louis	Plaine Verte	136	41	0	3	122	0.819672	2.43902	33.3333	0	2.43902	0	0	1	0	0	0.735294
VB/ST/22/276	27.07.2022	Port-Louis	Seaport	84	33	0	0	68	0	0	0	0	0	1	0	0	1.19048	0	0
VB/ST/22/275	27.07.2022	Plaines wilhems	Quatre Bornes	70	21	0	2	63	0	0	0	0	0	0	0	0	0	0	0
VB/ST/22/274	26.07.22	Moka	Providence	72	24	0	0	69	0	0	0	0	0	0	1	0	0	1.38889	0
VB/ST/22/273	26.07.22	Black River	Pointe aux Sables	108	33	0	0	95	0	0	0	0	0	1	0	0	0.925926	0	0
VB/ST/22/272	25.07.2022	Grand-port	Blue Bay	148	34	0	10	143	0.699301	2.94118	10	5.88235	2.94118	0	0	1	0	0	0.675676
VB/ST/22/271	25.07.2022	Riviere du Rempart	Cap Malheureux	110	33	0	0	90	3.33333	9.09091	0	6.06061	9.09091	0	1	3	0	0.909091	2.72727
VB/ST/22/270	23.07.2022	Pamplemousses	Mon Choisy	63	23	0	0	52	1.92308	4.34783	0	0	4.34783	0	0	1	0	0	1.5873
VB/ST/22/269	23.07.2022	Plaines wilhems	Curepipe	58	20	0	0	36	0	0	0	0	0	0	0	0	0	0	0
VB/ST/22/268	21.07.2022	Flacq	Brisee Verdiere	145	41	0	0	115	0.869565	2.43902	0	0	2.43902	0	1	1	0	0.689655	0.689655
VB/ST/22/267	20.07.2022	Grand-port	Le Chaland	88	23	0	9	88	1.13636	4.34783	11.1111	0	4.34783	0	0	1	0	0	1.13636
VB/ST/22/266	20.07.2022	Riviere du Rempart	Bain Boeuf	92	30	0	0	75	0	0	0	0	0	1	0	0	1.08696	0	0
VB/ST/22/265	19.07.2022	Moka	Quartier Millitaire	130	38	0	0	127	0	0	0	0	0	0	0	0	0	0	0
VB/ST/22/264	19.07.2022	Pamplemousses	Camp des Embrevades	145	39	0	2	125	0.8	2.5641	0	0	2.5641	0	0	1	0	0	0.689655
VB/ST/22/263	18.07.2022	Plaines wilhems	Chebel	74	21	0	1	69	1.44928	4.7619	100	9.52381	4.7619	0	0	1	0	0	1.35135
VB/ST/22/262	18.07.2022	Port-Louis	Seaport	96	34	0	1	83	0	0	0	0	0	0	0	0	0	0	0
VB/ST/22/261	16.07.2022	Pamplemousses	Trou aux Biches	55	19	0	0	48	0	0	0	0	0	0	0	0	0	0	0
VB/ST/22/260	16.07.2022	Plaines wilhems	Roche Brunes	67	21	0	0	65	0	0	0	0	0	0	0	0	0	0	0
VB/ST/22/259	15.07.2022	Plaines wilhems	Curepipe	81	22	0	0	76	0	0	0	0	0	0	0	0	0	0	0
VB/ST/22/258	14.07.2022	Pamplemousses	Camp des Embrevades	187	47	0	4	152	2.63158	8.51064	50	10.6383	8.51064	0	2	4	0	1.06952	2.13904
VB/ST/22/257	13.07.2022	Plaines wilhems	Candos	71	18	0	0	66	0	0	0	0	0	0	0	0	0	0	0
VB/ST/22/256	13.07.2022	Port-Louis	Seaport	152	49	0	0	109	0	0	0	0	0	0	0	0	0	0	0
VB/ST/22/255	12.07.2022	Grand-port	Mahebourg	155	36	0	2	150	0.666667	2.77778	0	0	2.77778	0	0	1	0	0	0.645161
VB/ST/22/254	12.07.2022	Flacq	Mare D'Australia	133	38	0	8	100	0	0	0	0	0	0	0	0	0	0	0
VB/ST/22/253	11.07.2022	Black River	Richelieu	84	20	0	0	82	0	0	0	0	0	0	0	0	0	0	0
VB/ST/22/252	11.07.22	Riviere du Rempart	Pereybere	159	54	0	0	110	0.909091	1.85185	0	0	1.85185	0	0	1	0	0	0.628931
VB/ST/22/251	09.07.22	Pamplemousses	Notre Dame	56	18	0	1	51	3.92157	11.1111	0	0	11.1111	0	0	2	0	0	3.57143
VB/ST/22/250	09.07.22	Plaines wilhems	Eau Coulee	58	20	0	0	57	0	0	0	0	0	0	0	0	0	0	0
VB/ST/22/249	08.07.22	Grand-port	Airport	137	40	0	0	132	0	0	0	0	0	0	0	0	0	0	0
VB/ST/22/248	07.07.2022	Pamplemousses	Pointe aux Piments	133	49	0	0	106	0	0	0	0	0	0	0	0	0	0	0
VB/ST/22/247	06.07.2022	Savanne	Chemic Grenier	68	22	0	0	67	0	0	0	0	0	0	0	0	0	0	0
VB/ST/22/246	06.07.2022	Flacq	Argy	187	41	0	62	165	6.06061	12.1951	8.06452	7.31707	24.3902	0	1	10	0	0.534759	5.34759
VB/ST/22/245	05.07.2022	Pamplemousses	Calebasses	189	44	0	19	156	1.28205	4.54545	5.26316	6.81818	4.54545	0	0	2	0	0	1.0582
VB/ST/22/244	04.07.2022	Black River	Bambous	139	40	0	0	131	0	0	0	0	0	0	0	0	0	0	0
VB/ST/22/243	02.07.2022	Pamplemousses	Pointe aux Cannoniers	69	18	0	0	62	0	0	0	0	0	0	1	0	0	1.44928	0
VB/ST/22/242	02.07.2022	Plaines wilhems	Curepipe	64	22	0	0	53	0	0	0	0	0	0	0	0	0	0	0
VB/ST/22/241	01.07.22	Plaines wilhems	Roche Brunes	74	20	0	0	73	0	0	0	0	0	0	0	0	0	0	0
VB/ST/22/240	30.06.2022	Pamplemousses	Terre Rouge	81	18	0	0	73	0	0	0	0	0	0	1	0	0	1.23457	0
VB/ST/22/239	29.06.2022	Port-Louis	Seaport	116	37	0	0	112	0	0	0	0	0	0	0	0	0	0	0
VB/ST/22/238	29.06.22	Pamplemousses	Mon Choisy	102	36	0	0	80	0	0	0	0	0	0	0	0	0	0	0
VB/ST/22/237	28.06.2022	Black River	La Gaulette	138	38	0	1	128	0	0	0	0	0	0	0	0	0	0	0
VB/ST/22/236	28.06.2022	Moka	Beau Bois	156	44	0	1	121	2.47934	6.81818	0	2.27273	6.81818	0	0	3	0	0	1.92308
VB/ST/22/235	27.06.2022	Grand-port	Mahebourg	96	28	0	0	93	0	0	0	0	0	0	0	0	0	0	0
VB/ST/22/234	27.06.2022	Riviere du Rempart	Poudre D'or	156	42	0	2	134	0.746269	2.38095	0	0	2.38095	0	1	1	0	0.641026	0.641026
VB/ST/22/233	25.06.2022	Pamplemousses	Notre Dame	62	19	0	5	54	3.7037	5.26316	20	5.26316	10.5263	0	0	2	0	0	3.22581
VB/ST/22/232	24.06.2022	Pamplemousses	Pointe aux Piments	137	28	0	0	108	0.925926	3.57143	0	14.2857	3.57143	0	0	1	0	0	0.729927
VB/ST/22/231	22.06.2022	Flacq	Bon Accueil	149	50	0	0	129	2.32558	6	0	14	6	0	0	3	0	0	2.01342
VB/ST/22/230	25.06.2022	Plaines wilhems	Castel	70	22	0	0	67	0	0	0	0	0	0	0	0	0	0	0
VB/ST/22/229	24.06.2022	Grand-port	Rose Belle	124	30	0	0	97	0	0	0	0	0	0	0	0	0	0	0
VB/ST/22/228	22.06.2022	Black River	Flic en Flac	71	19	0	0	66	0	0	0	0	0	0	0	0	0	0	0
VB/ST/22/227	22.06.2022	Pamplemousses	Triolet	140	51	0	0	113	0	0	0	0	0	0	0	0	0	0	0
VB/ST/22/226	21.06.2022	Flacq	Riche Mare	133	33	0	1	132	0	0	0	0	0	0	0	0	0	0	0
VB/ST/22/225	20.06.2022	Flacq	Bon Accueil	162	50	0	3	143	2.7972	8	33.3333	10	8	1	0	4	0.617284	0	2.46914
VB/ST/22/224	20.06.2022	Savanne	Grand Bois	158	37	0	2	139	0.719424	2.7027	0	0	2.7027	0	0	1	0	0	0.632911
VB/ST/22/223	18.06.2022	Pamplemousses	Notre Dame	60	20	0	0	52	0	0	0	0	0	0	0	0	0	0	0
VB/ST/22/222	17.06.2022	Plaines wilhems	La Marie	99	29	0	0	87	0	0	0	0	0	0	0	0	0	0	0
VB/ST/22/221	00:00:00	Pamplemousses	Triolet	175	60	0	1	142	4.22535	6.66667	100	0	10	0	0	6	0	0	3.42857
VB/ST/22/220	15.06.2022	Plaines wilhems	Candos	125	30	0	0	105	0	0	0	0	0	0	0	0	0	0	0
VB/ST/22/219	15.06.2022	Riviere du Rempart	Grand Bay	165	50	0	0	143	0	0	0	0	0	0	0	0	0	0	0
VB/ST/22/218	14.06.2022	Plaines wilhems	Curepipe	102	24	0	1	99	0	0	0	0	0	0	0	0	0	0	0
VB/ST/22/217	13.06.2022	Port-Louis	Champ de Mars	191	59	0	8	141	0.70922	1.69492	0	0	1.69492	0	0	1	0	0	0.52356
VB/ST/22/216	14.06.2022	Pamplemousses	Calebasses	84	29	0	1	75	0	0	0	0	0	0	0	0	0	0	0
VB/ST/22/214	13.06.2022	Black River	Black River	106	34	0	0	92	0	0	0	0	0	0	0	0	0	0	0
VB/ST/22/213	11.06.2022	Riviere du Rempart	Mapou	53	18	0	0	45	0	0	0	0	0	0	0	0	0	0	0
VB/ST/22/212	10.06.2022	Port-Louis	Petite Riviere	195	55	0	0	164	1.82927	5.45455	0	7.27273	5.45455	0	1	3	0	0.512821	1.53846
VB/ST/22/211	10.06.2022	Grand-port	Nouvelle France	77	19	0	3	48	2.08333	5.26316	33.3333	0	5.26316	0	0	1	0	0	1.2987
VB/ST/22/210	09.06.2022	Port-Louis	Seaport	46	18	0	3	41	0	0	0	0	0	0	0	0	0	0	0
VB/ST/22/209	09.06.2022	Pamplemousses	Tombeau Bay	146	46	0	0	129	0.775194	2.17391	0	0	2.17391	0	0	1	0	0	0.684932
VB/ST/22/208	08.06.22	Black River	Albion	103	29	0	0	92	2.17391	6.89655	0	0	6.89655	0	0	2	0	0	1.94175
VB/ST/22/207	08.06.2022	Pamplemousses	Mon Choisy	191	64	0	1	165	1.21212	1.5625	100	0	3.125	0	0	2	0	0	1.04712
VB/ST/22/206	07.06.2022	Savanne	Bel Ombre	77	20	0	0	69	0	0	0	0	0	0	0	0	0	0	0
VB/ST/22/205	07.06.2022	Port-Louis	Grand Bay	203	59	0	4	181	2.76243	8.47458	25	15.2542	8.47458	1	2	5	0.492611	0.985222	2.46305
VB/ST/22/204	06.06.2022	Port-Louis	Seaport	148	50	0	10	113	1.76991	2	20	0	4	0	0	2	0	0	1.35135
VB/ST/22/203	04.06.2022	Riviere du Rempart	Mapou	62	21	0	0	53	0	0	0	0	0	0	0	0	0	0	0
VB/ST/22/202	06.06.2022	Savanne	Souillac	122	28	0	6	113	0.884956	3.57143	16.6667	0	3.57143	0	0	1	0	0	0.819672
VB/ST/22/201	03.06.2022	Riviere du Rempart	Plaine des Roches	147	37	0	3	130	0.769231	2.7027	33.3333	0	2.7027	0	1	1	0	0.680272	0.680272
VB/ST/22/200	03.06.2022	Black River	Pointe aux Sables	104	27	0	0	99	0	0	0	0	0	0	0	0	0	0	0
VB/ST/22/199	02.06.2022	Flacq	Marie Jeanne	176	53	0	13	158	1.89873	3.77358	15.3846	0	5.66038	0	0	3	0	0	1.70455
VB/ST/22/198	01.06.2022	Grand-port	Mahebourg	167	38	0	12	149	0	0	0	0	0	0	0	0	0	0	0
VB/ST/22/197	01.06.2022	Flacq	Flacq	90	28	0	1	79	0	0	0	0	0	0	0	0	0	0	0
VB/ST/22/196	31.05.2022	Riviere du Rempart	Cottage	131	35	0	3	111	1.8018	5.71429	33.3333	5.71429	5.71429	0	0	2	0	0	1.52672
VB/ST/22/195	31.05.2022	Black River	Flic en Flac	105	33	0	0	102	0	0	0	0	0	0	0	0	0	0	0
VB/ST/22/194	30.05.2022	Moka	Beau Bois	123	36	0	0	102	0	0	0	0	0	0	0	0	0	0	0
VB/ST/22/192	28.05.2022	Riviere du Rempart	Poudre D'Or	91	25	0	2	70	1.42857	4	50	4	4	0	0	1	0	0	1.0989
VB/ST/22/191	27.05.2022	Riviere du Rempart	Cap Malheureux	184	54	0	1	162	2.46914	3.7037	100	11.1111	7.40741	0	1	4	0	0.543478	2.17391
VB/ST/22/190	26.05.2022	Pamplemousses	Bois Marchand	151	45	0	0	126	0	0	0	0	0	0	0	0	0	0	0
VB/ST/22/189	25.05.2022	Plaines wilhems	Quatre Bornes	168	35	0	5	161	0	0	0	0	0	0	0	0	0	0	0
VB/ST/22/188	25.05.2022	Flacq	Petite Cabanne	189	52	0	23	143	2.0979	5.76923	0	3.84615	5.76923	0	1	3	0	0.529101	1.5873
VB/ST/22/187	24.05.2022	Savanne	Chemic Grenier	144	38	0	7	130	0.769231	2.63158	0	2.63158	2.63158	0	0	1	0	0	0.694444
VB/ST/22/186	24.05.2022	Port-Louis	L'Amitie	146	40	0	0	124	2.41935	7.5	0	22.5	7.5	0	0	3	0	0	2.05479
VB/ST/22/185	23.05.2022	Grand-port	Airport	70	23	0	1	56	3.57143	4.34783	100	0	8.69565	0	0	2	0	0	2.85714
VB/ST/22/184	23.05.2022	Port-Louis	Seaport	138	48	0	0	101	0	0	0	0	0	0	0	0	0	0	0
VB/ST/22/183	20.05.2022	Savanne	Camp Diable	75	18	0	0	71	0	0	0	0	0	0	0	0	0	0	0
VB/ST/22/182	21.05.2022	Plaines wilhems	Candos	76	22	0	0	70	1.42857	4.54545	0	0	4.54545	1	0	1	1.31579	0	1.31579
VB/ST/22/181	20.05.2022	Pamplemousses	Triolet	173	49	0	0	137	0.729927	2.04082	0	0	2.04082	0	0	1	0	0	0.578035
VB/ST/22/180	19.05.2022	Flacq	Bon Accueil	155	50	0	0	124	0	0	0	0	0	1	0	0	0.645161	0	0
VB/ST/22/179	18.05.2022	Riviere du Rempart	Petit Raffray	157	50	0	4	128	3.125	6	0	2	8	1	1	4	0.636943	0.636943	2.54777
VB/ST/22/178	17.05.2022	Flacq	Bel Air	154	50	0	0	138	2.17391	6	0	2	6	0	0	3	0	0	1.94805
VB/ST/22/177	17.05.2022	Savanne	Baie du Cap	124	29	0	3	119	0	0	0	0	0	0	0	0	0	0	0
VB/ST/22/176	16.05.2022	Port-Louis	Seaport	156	55	0	1	100	2	3.63636	100	1.81818	3.63636	0	2	2	0	1.28205	1.28205
VB/ST/22/175	16.05.2022	Savanne	Grand Bois	78	18	0	0	71	1.40845	5.55556	0	0	5.55556	0	0	1	0	0	1.28205
VB/ST/22/174	14.05.2022	Riviere du Rempart	Mapou	97	29	0	0	88	3.40909	10.3448	0	0	10.3448	0	0	3	0	0	3.09278
VB/ST/22/173	14.05.2022	Plaines wilhems	Curepipe	84	26	0	0	65	0	0	0	0	0	0	0	0	0	0	0
VB/ST/22/172	13.05.2022	Flacq	Bon Accueil	172	58	0	1	139	5.7554	10.3448	0	5.17241	13.7931	1	0	8	0.581395	0	4.65116
VB/ST/22/171	12.05.2022	Plaines wilhems	Curepipe	50	12	0	4	58	0	0	0	0	0	0	0	0	0	0	0
VB/ST/22/170	12.05.2022	Pamplemousses	Notre Dame	196	51	0	14	156	5.76923	13.7255	21.4286	9.80392	17.6471	0	0	9	0	0	4.59184
VB/ST/22/169	11.05.2022	Port-Louis	Seaport	143	50	0	6	103	0	0	0	0	0	0	0	0	0	0	0
VB/ST/22/168	11.05.2022	Grand-port	Bois des Amourettes	71	23	0	0	64	0	0	0	0	0	0	0	0	0	0	0
VB/ST/22/167	10.05.2022	Riviere du Rempart	Petit Raffray	146	46	0	3	107	2.80374	6.52174	0	0	6.52174	0	2	3	0	1.36986	2.05479
VB/ST/22/166	09.05.2022	Flacq	Bel Air	162	50	0	1	150	1.33333	4	0	0	4	1	1	2	0.617284	0.617284	1.23457
VB/ST/22/165	09.05.2022	Plaines wilhems	Phoenix	71	22	0	0	66	0	0	0	0	0	0	0	0	0	0	0
VB/ST/22/164	07.05.2022	Pamplemousses	Notre Dame	63	20	0	1	56	5.35714	10	100	5	15	0	0	3	0	0	4.7619
VB/ST/22/163	07.05.2022	Plaines wilhems	La Marie	73	22	0	1	64	3.125	4.54545	100	4.54545	9.09091	0	0	2	0	0	2.73973
VB/ST/22/162	06.05.2022	Black River	Tamarint	96	23	0	0	92	0	0	0	0	0	0	0	0	0	0	0
VB/ST/22/161	05.05.2022	Flacq	Pointe aux Feuilles	112	31	0	11	90	7.77778	12.9032	36.3636	0	22.5806	0	0	7	0	0	6.25
VB/ST/22/160	04.05.2022	Pamplemousses	Notre Dame	154	42	0	3	129	3.10078	7.14286	0	0	9.52381	0	1	4	0	0.649351	2.5974
VB/ST/22/159	04.05.2022	Plaines wilhems	Palma	74	22	0	0	70	0	0	0	0	0	0	0	0	0	0	0
VB/ST/22/158	02.05.2022	Port-Louis	Seaport	70	19	0	0	63	0	0	0	0	0	0	0	0	0	0	0
VB/ST/22/157	02.05.2022	Black River	Pointe aux Sables	154	45	0	3	132	3.0303	8.88889	33.3333	0	8.88889	0	1	4	0	0.649351	2.5974
VB/ST/22/156	30.04.2022	Riviere du Rempart	Goodlands	68	18	0	0	57	0	0	0	0	0	0	0	0	0	0	0
VB/ST/22/155	30.04.2022	Plaines wilhems	Forest Side	74	22	0	0	70	0	0	0	0	0	0	0	0	0	0	0
VB/ST/22/154	29.04.2022	Plaines wilhems	Ebene	69	23	0	0	66	3.0303	8.69565	0	0	8.69565	0	0	2	0	0	2.89855
VB/ST/22/153	29.04.2022	Pamplemousses	Triolet	155	44	0	0	124	0.806452	2.27273	0	0	2.27273	1	0	1	0.645161	0	0.645161
VB/ST/22/152	28.04.2022	Riviere du Rempart	Mapou	154	46	0	0	122	0.819672	2.17391	0	4.34783	2.17391	0	0	1	0	0	0.649351
VB/ST/22/151	27.04.2022	Grand-port	Rose Belle	73	23	0	0	68	2.94118	8.69565	0	0	8.69565	0	0	2	0	0	2.73973
VB/ST/22/150	27.04.2022	Riviere du Rempart	Vale	157	41	0	0	92	1.08696	2.43902	0	4.87805	2.43902	5	2	1	3.18471	1.27389	0.636943
VB/ST/22/149	26.04.2022	Black River	Chamarel	81	22	0	0	75	2.66667	9.09091	0	0	9.09091	0	0	2	0	0	2.46914
VB/ST/22/148	26.04.2022	Riviere du Rempart	Grand Bay	214	49	0	2	163	3.06748	6.12245	100	2.04082	10.2041	1	0	5	0.46729	0	2.33645
VB/ST/22/147	25.04.22	Pamplemousses	Fond du Sac	212	47	0	2	201	2.48756	6.38298	50	2.12766	10.6383	1	1	5	0.471698	0.471698	2.35849
VB/ST/22/146	23.04.22	Riviere du Rempart	Mapou	64	17	0	4	53	0	0	0	0	0	0	0	0	0	0	0
VB/ST/22/145	22.04.2022	Flacq	Flacq	87	27	0	0	76	5.26316	11.1111	0	40.7407	14.8148	1	0	4	1.14943	0	4.5977
VB/ST/22/144	21.04.2022	Riviere du Rempart	Trois Bras	221	56	0	2	180	6.11111	7.14286	50	12.5	19.6429	0	2	11	0	0.904977	4.97738
VB/ST/22/143	20.04.2022	Port-Louis	St Croix	207	54	0	1	160	4.375	9.25926	0	18.5185	12.963	3	0	7	1.44928	0	3.38164
VB/ST/22/142	19.04.2022	Grand-port	Bananes	73	18	0	10	63	1.5873	5.55556	0	0	5.55556	0	0	1	0	0	1.36986
VB/ST/22/141	18.04.2022	Pamplemousses	Triolet	173	55	0	0	151	2.64901	7.27273	0	1.81818	7.27273	0	0	4	0	0	2.31214
VB/ST/22/140	18.04.2022	Moka	Dubreuil	70	22	0	0	67	0	0	0	0	0	0	0	0	0	0	0
VB/ST/22/139	16.04.2022	Riviere du Rempart	Mapou	96	27	0	0	83	4.81928	11.1111	0	7.40741	14.8148	0	0	4	0	0	4.16667
VB/ST/22/138	15.04.2022	Plaines wilhems	Vacoas	113	29	0	2	109	1.83486	6.89655	50	0	6.89655	0	0	2	0	0	1.76991
VB/ST/22/137	15.04.2022	Pamplemousses	Notre Dame	60	18	0	0	53	1.88679	5.55556	0	0	5.55556	0	0	1	0	0	1.66667
VB/ST/22/136	15.04.2022	Plaines wilhems	Vacoas	68	17	0	0	46	2.17391	5.88235	0	0	5.88235	0	0	1	0	0	1.47059
VB/ST/22/135	14.04.2022	Riviere du Rempart	Riviere du Rempart	88	15	0	5	77	9.09091	33.3333	140	20	46.6667	0	0	7	0	0	7.95455
VB/ST/22/134	13.04.2022	Pamplemousses	Notre Dame	122	36	0	3	101	0.990099	2.77778	33.3333	0	2.77778	0	0	1	0	0	0.819672
	12.04.22	Port-Louis	Seaport	111	55	0		102	0	3	0	0	0
VB/ST/22/133	12.04.2022	Flacq	Bel Air	217	60	0	3	187	4.27807	10	0	11.6667	13.3333	3	6	8	1.38249	2.76498	3.68664
VB/ST/22/132	12.04.2022	Black River	Bambous	122	25	0	0	102	0	0	0	0	0	0	0	0	0	0	0
VB/ST/22/131	00:00:00	Grand-port	Triolet	115	25	0	0	111	0.900901	4	0	0	4	1	0	1	0.869565	0	0.869565
VB/ST/22/130	11.04.2022	Pamplemousses	Notre Dame	119	33	0	2	102	1.96078	3.0303	100	3.0303	6.06061	0	1	2	0	0.840336	1.68067
VB/ST/22/129	09.04.2022	Riviere du Rempart	Mapou	132	37	0	1	103	4.85437	10.8108	100	10.8108	13.5135	0	0	5	0	0	3.78788
VB/ST/22/128	08.04.2022	Riviere du Rempart	Panchvati	192	47	0	0	168	4.7619	8.51064	0	4.25532	17.0213	1	0	8	0.520833	0	4.16667
VB/ST/22/127	07.04.2022	Grand-port	Quatre Soeurs	183	49	0	9	134	9.70149	20.4082	22.2222	34.6939	26.5306	0	1	13	0	0.546448	7.10383
VB/ST/22/126	06.04.2022	Savanne	St Felix	61	23	0	0	55	0	0	0	0	0	0	0	0	0	0	0
VB/ST/22/125	06.04.2022	Black River	Pointe aux Sables	135	35	0	2	115	8.69565	11.4286	50	11.4286	28.5714	1	1	10	0.740741	0.740741	7.40741
VB/ST/22/124	05.04.2022	Flacq	Petit Bois	185	44	0	9	153	3.92157	11.3636	0	20.4545	13.6364	0	3	6	0	1.62162	3.24324
VB/ST/22/123	04.04.2022	Pamplemousses	Pamplemousses	102	25	0	0	43	4.65116	8	0	0	8	0	0	2	0	0	1.96078
VB/ST/22/122	01.04.2022	Riviere du Rempart	Panchvati	108	30	0	0	94	2.12766	6.66667	0	6.66667	6.66667	1	1	2	0.925926	0.925926	1.85185
VB/ST/22/121	01.04.2022	Riviere du Rempart	Pointe des Lascars	96	26	0	2	85	2.35294	7.69231	0	0	7.69231	0	0	2	0	0	2.08333
VB/ST/22/120	01.04.2022	Plaines wilhems	Curepipe	82	17	0	2	64	0	0	0	0	0	0	0	0	0	0	0
VB/ST/22/119	31.03.2022	Riviere du Rempart	Pointe des Lascars	236	48	0	3	223	0.896861	4.16667	33.3333	2.08333	4.16667	1	1	2	0.423729	0.423729	0.847458
VB/ST/22/118	29.03.2022	Pamplemousses	Tombeau Bay	293	64	0	15	264	3.0303	7.8125	33.3333	29.6875	12.5	0	0	8	0	0	2.73038
VB/ST/22/117	28.03.2022	Moka	St Pierre	163	16	0	0	145	2.75862	25	0	62.5	25	0	2	4	0	1.22699	2.45399
VB/ST/22/116	28.03.2022	Black River	Bambous	64	17	0	0	57	1.75439	5.88235	0	17.6471	5.88235	2	1	1	3.125	1.5625	1.5625
VB/ST/22/115	26.03.2022	Pamplemousses	Tombeau Bay	55	17	0	0	50	8	17.6471	0	0	23.5294	0	1	4	0	1.81818	7.27273
VB/ST/22/114	26.03.2022	Pamplemousses	Riche Terre	37	9	0	0	30	0	0	0	0	0	0	0	0	0	0	0
VB/ST/22/113	25.03.2022	Port-Louis	Vallee des Pretres	194	50	0	0	159	3.14465	6	0	6	10	1	0	5	0.515464	0	2.57732
VB/ST/22/112	24.03.2022	Riviere du Rempart	Pointe des Lascars	163	44	0	2	133	4.51128	9.09091	150	6.81818	13.6364	0	0	6	0	0	3.68098
VB/ST/22/111	23.03.2022	Riviere du Rempart	Pointe des Lascars	237	61	0	0	201	4.97512	14.7541	0	8.19672	16.3934	0	1	10	0	0.421941	4.21941
VB/ST/22/110	22.03.2022	Flacq	Olivia	223	62	0	4	180	5	9.67742	25	0	14.5161	0	0	9	0	0	4.03587
VB/ST/22/109	22.03.2022	Black River	La Gaulette	146	41	0	8	124	1.6129	4.87805	12.5	4.87805	4.87805	0	0	2	0	0	1.36986
VB/ST/22/108	21.03.22	Riviere du Rempart	Pointe des Lascars	199	51	0	0	169	2.95858	11.7647	0	0	9.80392	5	1	5	2.51256	0.502513	2.51256
VB/ST/22/107	19.03.22	Pamplemousses	Arsenal	100	31	0	2	83	10.8434	12.9032	450	9.67742	29.0323	0	0	9	0	0	9
VB/ST/22/106	18.03.2022	Grand-port	Rose Belle	105	27	0	0	98	1.02041	3.7037	0	18.5185	3.7037	0	0	1	0	0	0.952381
VB/ST/22/105	18.03.2022	Pamplemousses	Triolet	182	58	0	0	151	3.97351	6.89655	0	1.72414	10.3448	0	0	6	0	0	3.2967
VB/ST/22/104	17.03.2022	Flacq	Bon Accueil	300	78	0	3	236	5.08475	10.2564	66.6667	6.41026	15.3846	0	0	12	0	0	4
VB/ST/22/103	16.03.2022	Grand-port	Airport	68	23	0	0	65	0	0	0	0	0	0	0	0	0	0	0
VB/ST/22/102	16.03.22	Flacq	Bel Air	250	63	0	13	208	5.28846	11.1111	46.1538	1.5873	17.4603	0	1	11	0	0.4	4.4
VB/ST/22/101	15.03.2022	Plaines wilhems	Forest Side	67	23	0	0	51	5.88235	13.0435	0	0	13.0435	0	0	3	0	0	4.47761
VB/ST/22/100	15.03.2022	Riviere du Rempart	Petit Raffray	288	73	0	8	266	3.00752	10.9589	12.5	4.10959	10.9589	0	1	8	0	0.347222	2.77778
VB/ST/22/99	14.03.2022	Flacq	Nehru Nagar	133	28	0	1	107	2.80374	7.14286	100	10.7143	10.7143	0	1	3	0	0.75188	2.25564
VB/ST/22/98	11.03.2022	Plaines wilhems	Candos	47	20	0	0	34	0	0	0	0	0	0	0	0	0	0	0
VB/ST/22/97	14.03.2022	Savanne	St Felix	72	24	0	0	57	0	0	0	0	0	0	0	0	0	0	0
VB/ST/22/96	11.03.2022	Pamplemousses	Notre Dame	171	42	0	3	151	3.97351	7.14286	33.3333	4.7619	14.2857	0	0	6	0	0	3.50877
VB/ST/22/95	11.03.2022	Port-Louis	Port Louis	80	17	0	5	63	6.34921	11.7647	40	11.7647	23.5294	0	0	4	0	0	5
VB/ST/22/94	10.03.2022	Port-Louis	Port Louis	224	60	0	0	190	2.63158	6.66667	0	3.33333	8.33333	0	0	5	0	0	2.23214
VB/ST/22/93	09.03.2022	Port-Louis	Champ de Mars	258	71	0	1	218	4.58716	9.85915	100	16.9014	14.0845	0	1	10	0	0.387597	3.87597
VB/ST/22/92	09.03.2022	Port-Louis	Seaport	165	38	0	3	135	1.48148	5.26316	33.3333	10.5263	5.26316	2	1	2	1.21212	0.606061	1.21212
VB/ST/22/91	08.03.2022	Port-Louis	Port Louis	242	68	0	32	188	10.1064	10.2941	21.875	8.82353	27.9412	0	0	19	0	0	7.85124
VB/ST/22/90	08.03.2022	Moka	Quartier Millitaire	67	23	0	0	62	3.22581	8.69565	0	0	8.69565	0	0	2	0	0	2.98507
VB/ST/22/89	08.03.2022	Plaines wilhems	Curepipe	18	52	0	0	35	0	0	0	0	0	0	0	0	0	0	0
VB/ST/22/88	07.03.2022	Black River	Bambous	150	43	0	0	137	0	0	0	0	0	1	1	0	0.666667	0.666667	0
VB/ST/22/87	07.03.2022	Port-Louis	Port Louis	232	66	0	7	126	3.1746	6.06061	14.2857	0	6.06061	0	0	4	0	0	1.72414
VB/ST/22/86	05.03.2022	Pamplemousses	Arsenal	153	39	0	4	130	4.61538	10.2564	25	5.12821	15.3846	0	0	6	0	0	3.92157
VB/ST/22/85	04.03.2022	Riviere du Rempart	St Francois	168	46	0	2	145	4.13793	8.69565	50	10.8696	13.0435	0	1	6	0	0.595238	3.57143
VB/ST/22/84	03.03.2022	Port-Louis	Port Louis	188	50	0	2	129	5.42636	12	50	20	14	0	0	7	0	0	3.7234
VB/ST/22/83	02.03.2022	Flacq	Sebastopol	222	53	0	11	199	6.53266	15.0943	45.4545	30.1887	24.5283	0	0	13	0	0	5.85586
VB/ST/22/82	02.03.2022	Flacq	Sebastopol	115	36	0	0	105	0	0	0	0	0	0	0	0	0	0	0
VB/ST/22/81	28.02.2022	Pamplemousses	Notre Dame	271	70	0	9	231	5.62771	15.7143	66.6667	8.57143	18.5714	0	0	13	0	0	4.79705
VB/ST/22/80	28.02.2022	Black River	Pointe aux Sables	132	37	0	0	123	0.813008	2.7027	0	0	2.7027	0	1	1	0	0.757576	0.757576
VB/ST/22/79	26.02.2022	Pamplemousses	Arsenal	108	31	0	0	88	1.13636	3.22581	0	0	3.22581	0	0	1	0	0	0.925926
VB/ST/22/78	26.02.2022	Plaines wilhems	Curepipe	77	18	0	4	56	3.57143	5.55556	50	0	11.1111	0	0	2	0	0	2.5974
VB/ST/22/77	25.02.2022	Riviere du Rempart	Poudre D'Or	119	30	0	3	110	3.63636	10	66.6667	26.6667	13.3333	0	0	4	0	0	3.36134
VB/ST/22/76	25.02.2022	Black River	Flic en Flac	146	45	0	0	135	0.740741	2.22222	0	2.22222	2.22222	0	0	1	0	0	0.684932
VB/ST/22/75	24.02.2022	Flacq	Mare La chaux	170	51	0	0	143	4.1958	11.7647	0	21.5686	11.7647	0	1	6	0	0.588235	3.52941
VB/ST/22/74	23.02.2022	Savanne	Bois Cheri	212	56	0	5	177	5.64972	10.7143	80	16.0714	17.8571	0	0	10	0	0	4.71698
VB/ST/22/73	23.02.2022	Plaines wilhems	La Marie	71	18	0	1	63	4.7619	11.1111	100	5.55556	16.6667	0	0	3	0	0	4.22535
VB/ST/22/72	23.02.2022	Plaines wilhems	Petrin	80	22	0	0	59	3.38983	9.09091	0	0	9.09091	0	0	2	0	0	2.5
VB/ST/22/71	22.02.2022	Savanne	Bois Cheri	193	53	0	2	85	10.5882	7.54717	100	11.3208	16.9811	0	0	9	0	0	4.66321
VB/ST/22/70	22.02.2022	Plaines wilhems	Grand Bassin	133	41	0	0	91	2.1978	4.87805	0	0	4.87805	0	0	2	0	0	1.50376
VB/ST/22/69	21.02.2022	Port-Louis	Port Louis	166	55	0	0	137	0.729927	1.81818	0	0	1.81818	0	0	1	0	0	0.60241
VB/ST/22/68	21.02.2022	Plaines wilhems	Rose Hill	155	40	0	0	143	1.3986	0	0	2.5	5	0	0	2	0	0	1.29032
VB/ST/22/67	19.02.2022	Plaines wilhems	Curepipe	72	19	0	0	43	0	0	0	0	0	0	0	0	0	0	0
VB/ST/22/66	19.02.2022	Pamplemousses	Arsenal	65	19	0	0	44	0	0	0	0	0	0	0	0	0	0	0
VB/ST/22/65	18.02.2022	Riviere du Rempart	Belle Vue	495	50	0	9	473	1.05708	10	0	10	10	0	1	5	0	0.20202	1.0101
VB/ST/22/64	18.02.2022	Moka	Belle Rive	68	18	0	0	48	2.08333	5.55556	0	16.6667	5.55556	0	0	1	0	0	1.47059
VB/ST/22/63	17.02.2022	Flacq	La Lucie Roy	158	42	0	2	151	2.64901	7.14286	0	11.9048	9.52381	0	1	4	0	0.632911	2.53165
VB/ST/22/62	16.02.2022	Pamplemousses	Congomah	177	45	0	11	136	1.47059	4.44444	0	17.7778	4.44444	0	1	2	0	0.564972	1.12994
VB/ST/22/61	15.02.2022	Flacq	La Laura	983	38	0	26	939	1.06496	21.0526	23.0769	7.89474	26.3158	0	5	10	0	0.508647	1.01729
VB/ST/22/60	15.02.2022	Plaines wilhems	Rose Hill	163	45	0	10	146	2.05479	4.44444	10	0	6.66667	0	0	3	0	0	1.84049
VB/ST/22/59	14.02.2022	Pamplemousses	Notre Dame	272	69	0	27	250	3.2	7.24638	7.40741	4.34783	11.5942	0	0	8	0	0	2.94118
VB/ST/22/58	12.02.2022	Pamplemousses	Arsenal	100	30	0	0	82	2.43902	6.66667	0	26.6667	6.66667	0	0	2	0	0	2
VB/ST/22/57	14.02.2022	Plaines wilhems	Forest Side	84	22	0	2	73	2.73973	4.54545	100	0	9.09091	0	0	2	0	0	2.38095
VB/ST/22/56	11.02.2022	Riviere du Rempart	La Clemence	229	62	0	2	140	5.71429	11.2903	100	24.1935	12.9032	0	0	8	0	0	3.49345
VB/ST/22/55	11.02.2022	Grand-port	Rose Belle	154	44	0	1	146	0.684932	2.27273	100	4.54545	2.27273	0	0	1	0	0	0.649351
VB/ST/22/54	10.02.2022	Riviere du Rempart	Petit Raffray	201	65	0	0	166	1.20482	3.07692	0	23.0769	3.07692	0	0	2	0	0	0.995025
VB/ST/22/53	09.02.2022	Port-Louis	Seaport	143	39	0	0	134	2.23881	7.69231	0	0	7.69231	0	0	3	0	0	2.0979
VB/ST/22/52	09.02.2022	Flacq	Bon Accueil	185	59	0	3	148	7.43243	11.8644	100	23.7288	18.6441	1	2	11	0.540541	1.08108	5.94595
VB/ST/22/51	08.02.2022	Grand-port	Mahebourg	137	39	0	2	112	3.57143	10.2564	50	15.3846	10.2564	0	3	4	0	2.18978	2.91971
VB/ST/22/50	08.02.2022	Flacq	Bel Air	178	56	0	3	146	4.79452	8.92857	133.333	12.5	12.5	0	1	7	0	0.561798	3.93258
VB/ST/22/49	07.02.2022	Plaines wilhems	Phoenix	170	41	0	1	156	3.84615	14.6341	0	4.87805	14.6341	0	0	6	0	0	3.52941
VB/ST/22/48	07.02.2022	Pamplemousses	Triolet	236	65	0	1	119	0.840336	1.53846	100	0	1.53846	0	0	1	0	0	0.423729
VB/ST/22/47	05.02.2022	Pamplemousses	Arsenal	103	30	0	0	91	1.0989	3.33333	0	0	3.33333	0	0	1	0	0	0.970874
VB/ST/22/46	05.02.2022	Plaines wilhems	La Marie	69	20	0	0	58	0	0	0	0	0	0	0	0	0	0	0
VB/ST/22/45	04.02.2022	Port-Louis	Champ de Mars	168	52	0	0	122	0	0	0	0	0	0	0	0	0	0	0
VB/ST/22/44	31.01.2022	Savanne	Benares	163	43	0	0	162	2.46914	6.97674	0	2.32558	9.30233	0	0	4	0	0	2.45399
VB/ST/22/43	31.01.2022	Port-Louis	Port Louis	191	68	0	1	85	1.17647	1.47059	100	2.94118	1.47059	0	0	1	0	0	0.52356
VB/ST/22/42	29.01.2022	Pamplemousses	Arsenal	105	32	0	0	92	1.08696	3.125	0	0	3.125	0	0	1	0	0	0.952381
VB/ST/22/41	28.01.2022	Port-Louis	Seaport	280	85	0	0	142	0	0	0	0	0	0	0	0	0	0	0
VB/ST/22/40	28.01.2022	Grand-port	Airport	57	10	0	0	56	3.57143	20	0	20	20	0	0	2	0	0	3.50877
VB/ST/22/39	28.01.2022	Grand-port	Gros Bois	72	19	0	0	64	0	0	0	0	0	0	0	0	0	0	0
VB/ST/22/38	27.01.2022	Port-Louis	Port Louis	128	35	0	2	120	0.833333	2.85714	50	0	2.85714	0	0	1	0	0	0.78125
VB/ST/22/37	27.01.22	Flacq	Bon Accueil	288	72	0	7	258	2.71318	9.72222	28.5714	25	9.72222	0	1	7	0	0.347222	2.43056
VB/ST/22/35	26.01.22	Riviere du Rempart	Vale	210	53	0	0	187	2.6738	9.43396	0	1.88679	9.43396	2	0	5	0.952381	0	2.38095
VB/ST/22/34	25.01.2022	Port-Louis	Coromandel	117	30	0	2	110	0.909091	3.33333	0	0	3.33333	0	0	1	0	0	0.854701
VB/ST/22/33	25.01.2022	Flacq	Flacq	91	36	0	3	66	4.54545	5.55556	0	22.2222	8.33333	0	0	3	0	0	3.2967
VB/ST/22/32	24.01.2022	Black River	Pointe aux Sables	153	41	0	0	143	0	0	0	0	0	0	0	0	0	0	0
VB/ST/22/31	24.01.2022	Flacq	Bel Air	199	59	0	7	175	2.28571	6.77966	14.2857	8.47458	6.77966	0	6	4	0	3.01508	2.01005
VB/ST/22/30	22.01.2022	Pamplemousses	Arsenal	99	28	0	1	88	1.13636	3.57143	0	0	3.57143	0	0	1	0	0	1.0101
VB/ST/22/29	22.01.2022	Plaines wilhems	Vacoas	99	19	0	3	81	0	0	0	0	0	0	0	0	0	0	0
VB/ST/22/28	21.01.2022	Port-Louis	Seaport	208	51	0	0	118	1.69492	1.96078	0	13.7255	3.92157	0	0	2	0	0	0.961538
VB/ST/22/27	21.01.2022	Plaines wilhems	Vacoas	163	41	0	2	147	0.680272	2.43902	50	0	2.43902	0	2	1	0	1.22699	0.613497
VB/ST/22/26	21.01.2022	Plaines wilhems	Candos	42	23	0	0	2	0	0	0	0	0	0	0	0	0	0	0
VB/ST/22/25	20.01.2022	Riviere du Rempart	Petit Raffray	225	63	0	4	196	2.04082	4.7619	25	6.34921	6.34921	0	0	4	0	0	1.77778
VB/ST/22/24	19.01.2022	Grand-port	L'Escalier	163	41	0	7	124	2.41935	4.87805	42.8571	0	7.31707	0	1	3	0	0.613497	1.84049
VB/ST/22/23	19.01.2022	Pamplemousses	Triolet	234	63	0	0	209	0.956938	1.5873	0	0	3.1746	0	0	2	0	0	0.854701
VB/ST/22/22	17.01.2022	Grand-port	Gros Bois	145	39	0	0	128	0.78125	2.5641	0	12.8205	2.5641	0	0	1	0	0	0.689655
VB/ST/22/21	17.01.2022	Flacq	Bon Accueil	210	55	0	0	185	2.16216	5.45455	0	5.45455	7.27273	0	0	4	0	0	1.90476
VB/ST/22/20	17.01.2022	Pamplemousses	Arsenal	100	30	88	0	0	0	0	0	0	0	0	0	0	0	0	0
VB/ST/22/19	14.01.2022	Plaines wilhems	Ebene	151	43	0	0	145	0.689655	2.32558	0	0	2.32558	0	0	1	0	0	0.662252
VB/ST/22/18	15.01.2022	Plaines wilhems	Rose Hill	78	23	0	0	74	1.35135	4.34783	0	0	4.34783	0	0	1	0	0	1.28205
VB/ST/22/17	14.01.2022	Port-Louis	Camp Chapelon	175	49	0	4	146	2.05479	6.12245	25	4.08163	6.12245	0	4	3	0	2.28571	1.71429
VB/ST/22/16	13.01.2022	Pamplemousses	Notre Dame	257	60	0	13	213	5.16432	13.3333	23.0769	26.6667	18.3333	0	1	11	0	0.389105	4.28016
VB/ST/22/15	12.01.2022	Flacq	Nehru Nagar	168	40	0	3	138	3.62319	10	33.3333	0	12.5	0	1	5	0	0.595238	2.97619
VB/ST/22/14	11.01.2022	Black River	Tamarin	166	42	0	0	136	0	0	0	0	0	0	0	0	0	0	0
VB/ST/22/13	11.01.2022	Flacq	GRSE	180	46	0	0	133	4.51128	8.69565	0	0	13.0435	0	0	6	0	0	3.33333
VB/ST/22/12	10.01.2022	Black River	Pointe aux Sables	120	33	0	1	84	0	0	0	0	0	0	1	0	0	0.833333	0
VB/ST/22/11	10.01.2022	Riviere du Rempart	Barlow	191	51	0	3	98	3.06122	3.92157	0	0	5.88235	0	0	3	0	0	1.57068
VB/ST/22/10	08.01.2022	Pamplemousses	Pamplemousses	87	16	0	4	71	4.22535	12.5	25	6.25	18.75	0	0	3	0	0	3.44828
VB/ST/22/09	08.01.2022	Plaines wilhems	Vacoas	73	23	0	0	67	0	0	0	0	0	0	0	0	0	0	0
VB/ST/22/08	07.01.2022	Savanne	Bel Ombre	154	39	0	0	147	0	0	0	0	0	0	0	0	0	0	0
VB/ST/22/07	06.01.2022	Black River	Bambous	153	37	0	0	146	0	0	0	0	0	0	0	0	0	0	0
VB/ST/22/06	06.01.2022	Pamplemousses	Solitude	225	61	0	0	183	2.18579	6.55738	0	14.7541	6.55738	0	2	4	0	0.888889	1.77778
VB/ST/22/05	05.01.2022	Plaines wilhems	Vacoas	167	45	0	5	125	1.6	4.44444	20	8.88889	4.44444	0	2	2	0	1.1976	1.1976
VB/ST/22/04	05.01.2022	Riviere du Rempart	L'Amitie	241	65	0	1	212	1.41509	4.61538	0	6.15385	4.61538	0	4	3	0	1.65975	1.24481
VB/ST/22/03	04.01.2022	Moka	Reduit	71	24	0	1	61	4.91803	12.5	0	0	12.5	0	0	3	0	0	4.22535
VB/ST/22/02	04.01.2022	Moka	Wellkin Hospital	46	14	0	0	14	0	0	0	0	0	0	0	0	0	0	0
VB/ST/22/01	04.01.2022	Pamplemousses	Arsenal	249	76	0	0	218	0.458716	1.31579	0	1.31579	1.31579	0	1	1	0	0.401606	0.401606
VB/ST/21/361	31.12.2021	Riviere du Rempart	Vale	233	63	0	2	196	0.510204	1.5873	50	1.5873	1.5873	0	0	1	0	0	0.429185
VB/ST/21/360	31.12.21	Black River	Flic en Flac	78	20	0	0	74	0	0	0	0	0	0	0	0	0	0	0
VB/ST/21/359	31.12.21	Black River	Tamarin	60	25	0	2	55	0	0	0	0	0	0	0	0	0	0	0
VB/ST/21/358	29.12.2021	Black River	Albion	81	22	0	1	75	0	0	0	0	0	0	0	0	0	0	0
VB/ST/21/357	29.12.2021	Riviere du Rempart	Vale	192	51	0	5	164	1.82927	3.92157	0	1.96078	5.88235	0	0	3	0	0	1.5625
VB/ST/21/356	28.12.2021	Grand-port	Mahebourg	133	33	0	1	131	0	0	0	0	0	0	0	0	0	0	0
VB/ST/21/355	28.12.2021	Riviere du Rempart	Grand Bay	227	57	0	0	196	1.02041	1.75439	0	1.75439	3.50877	1	0	2	0.440529	0	0.881057
VB/ST/21/354	27.12.2021	Flacq	St Julien d'Hotman	175	46	0	5	101	3.9604	4.34783	20	6.52174	8.69565	0	0	4	0	0	2.28571
VB/ST/21/353	27.12.2021	Grand-port	Rose Belle	85	33	0	0	81	0	0	0	0	0	0	0	0	0	0	0
VB/ST/21/352	24.12.2021	Plaines wilhems	Palma	81	23	0	7	70	1.42857	4.34783	14.2857	0	4.34783	0	0	1	0	0	1.23457
VB/ST/21/351	24.12.2021	Port-Louis	Champ de Mars	217	69	0	0	176	0	0	0	0	0	0	0	0	0	0	0
VB/ST/21/350	22.12.2021	Riviere du Rempart	Vale	247	64	0	6	220	0.909091	3.125	0	0	3.125	0	0	2	0	0	0.809717
VB/ST/21/349	21.12.2021	Flacq	Bon Accueil	236	70	0	4	207	0.966184	2.85714	0	0	2.85714	0	1	2	0	0.423729	0.847458
VB/ST/21/348	21.12.2021	Savanne	Chemic Grenier	182	48	0	1	176	0	0	0	0	0	0	1	0	0	0.549451	0
VB/ST/21/347	20.12.2021	Grand-port	Airport	172	55	0	3	168	0.595238	1.81818	0	5.45455	1.81818	0	0	1	0	0	0.581395
VB/ST/21/346	20.12.2021	Riviere du Rempart	Grand Bay	52	181	0	0	162	0	0	0	0	0	0	0	0	0	0	0
VB/ST/21/345	18.12.2021	Pamplemousses	Arsenal	64	20	0	0	56	0	0	0	0	0	0	0	0	0	0	0
VB/ST/21/344	17.12.2021	Black River	Flic en Flac	178	48	0	0	170	0	0	0	0	0	0	0	0	0	0	0
VB/ST/21/343	15.12.2021	Moka	Moka	164	49	0	1	155	1.29032	4.08163	0	0	4.08163	0	0	2	0	0	1.21951
Vb/ST/21/342	17.12.21	Riviere du Rempart	Vale	137	33	0	0	122	6.55738	18.1818	0	9.09091	24.2424	0	0	8	0	0	5.83942
VB/ST/21/341	15.12.21	Riviere du Rempart	Petit Raffray	155	51	0	2	135	0	0	0	0	0	0	0	0	0	0	0
VB/ST/21/340	14.12.21	Plaines wilhems	Rose Hill	175	49	0	2	169	0	0	0	0	0	0	0	0	0	0	0
VB/ST/21/339	14.12.21	Flacq	Bel Air	164	50	0	2	143	0	0	0	0	0	0	1	0	0	0.609756	0
VB/ST/21/338	13.12.21	Pamplemousses	Triolet	169	51	0	0	139	2.15827	3.92157	0	1.96078	5.88235	0	0	3	0	0	1.77515
VB/ST/21/337	13.12.21	Black River	Chamarel	80	21	0	0	75	0	0	0	0	0	0	0	0	0	0	0
VB/ST/21/336	11.12.2021	Plaines wilhems	Vacoas	86	23	0	0	86	0	0	0	0	0	0	0	0	0	0	0
VB/ST/21/335	11.12.2021	Pamplemousses	Khoyratty	64	13	0	3	52	0	0	0	0	0	0	0	0	0	0	0
VB/ST/21/334	10.12.2021	Pamplemousses	Seaport	50	1	0	0	36	0	0	0	0	0	0	0	0	0	0	0
VB/ST/21/333	08.12.2021	Pamplemousses	Fond du Sac	152	42	0	0	130	1.53846	4.7619	0	0	4.7619	0	1	2	0	0.657895	1.31579
VB/ST/21/332	07.12.2021	Flacq	St Julien Village	105	36	0	1	85	1.17647	0	100	0	2.77778	0	0	1	0	0	0.952381
VB/ST/21/331	06.12.2021	Flacq	Bel Air	164	40	0	2	144	0	0	0	0	0	0	0	0	0	0	0
VB/ST/21/330	06.12.2021	Grand-port	Mahebourg	127	34	0	0	125	0	0	0	0	0	0	0	0	0	0	0
VB/ST/21/329	10.12.21	Riviere du Rempart	Pereybere	121	29	0	0	115	1.73913	6.89655	0	0	6.89655	1	0	2	0.826446	0	1.65289
VB/ST/21/328	04.12.21	Plaines wilhems	Forest Side	97	24	0	0	92	0	0	0	0	0	0	0	0	0	0	0
VB/ST/21/327	04.12.21	Pamplemousses	Khoyratty	56	15	0	1	46	0	0	0	0	0	0	0	0	0	0	0
VB/ST/21/326	3.12.21	Flacq	Riche Fond	102	29	0	1	84	2.38095	6.89655	0	0	6.89655	0	0	2	0	0	1.96078
VB/ST/21/325	3.12.21	Black River	Bambous	121	32	0	0	106	0	0	0	0	0	0	0	0	0	0	0
VB/ST/21/324	01.12.2021	Flacq	Trou D'Eau Douce	169	50	0	0	134	0	0	0	0	0	1	0	0	0.591716	0	0
VB/ST/21/323	01.12.2021	Grand-port	Nouvelle France	148	35	0	0	143	0	0	0	0	0	0	0	0	0	0	0
VB/ST/21/322	30.11.2021	Grand-port	St Hubert	126	30	0	0	121	0	0	0	0	0	0	0	0	0	0	0
VB/ST/21/321	30.11.2021	Pamplemousses	Montagne Longue	147	39	0	1	121	3.30579	10.2564	0	7.69231	10.2564	0	1	4	0	0.680272	2.72109
VB/ST/21/320	29.11.2021	Savanne	Surinam	142	34	0	0	142	0	0	0	0	0	0	0	0	0	0	0
VB/ST/21/319	29.11.2021	Port-Louis	Seaport	145	42	0	0	61	0	0	0	0	0	2	1	0	1.37931	0.689655	0
VB/ST/21/318	27.11.2021	Pamplemousses	Khoyratty	56	20	0	0	45	0	0	0	0	0	0	0	0	0	0	0
VB/ST/21/317	27.11.2021	Plaines wilhems	Vacoas	101	24	0	0	100	0	0	0	0	0	0	0	0	0	0	0
VB/ST/21/316	26.11.2021	Riviere du Rempart	Petit Raffray	189	48	0	5	158	0.632911	2.08333	20	0	2.08333	0	2	1	0	1.0582	0.529101
VB/ST/21/315	26.11.2021	Plaines wilhems	Beau Bassin	79	23	0	0	75	0	0	0	0	0	0	0	0	0	0	0
VB/ST/21/314	24.11.2021	Pamplemousses	Triolet	201	51	0	0	163	0.613497	1.96078	0	3.92157	1.96078	0	0	1	0	0	0.497512
VB/ST/21/313	23.11.2021	Flacq	Bel Air	209	59	0	3	174	0	0	0	0	0	0	0	0	0	0	0
VB/ST/21/312	23.11.2021	Plaines wilhems	Ebene	74	21	0	0	73	0	0	0	0	0	0	0	0	0	0	0
VB/ST/21/311	22.11.2021	Black River	Pointe aux Sables	103	29	0	0	103	0	0	0	0	0	0	0	0	0	0	0
VB/ST/21/310	22.11.2021	Flacq	Bon Accueil	198	55	0	3	162	1.23457	3.63636	0	1.81818	3.63636	2	0	2	1.0101	0	1.0101
VB/ST/21/309	22.11.2021	Pamplemousses	Ilot	67	19	0	0	61	0	0	0	0	0	0	0	0	0	0	0
VB/ST/21/308	20.11.2021	Moka	Moka	153	45	0	0	144	0.694444	2.22222	0	0	2.22222	0	0	1	0	0	0.653595
VB/ST/21/307	19.11.2021	Grand-port	Airport	156	50	0	0	155	1.29032	4	0	0	4	0	0	2	0	0	1.28205
VB/ST/21/306	19.11.2021	Riviere du Rempart	Petit Raffray	144	51	0	1	124	0.806452	1.96078	0	0	1.96078	1	3	1	0.694444	2.08333	0.694444
VB/ST/21/305	15.11.2021	Pamplemousses	Triolet	184	44	0	0	96	1.04167	2.27273	0	0	2.27273	0	0	1	0	0	0.543478
VB/ST/21/303	17.11.2021	Savanne	Chemic Grenier	186	48	0	0	181	0	0	0	0	0	0	0	0	0	0	0
VB/ST/21/302	17.11.2021	Port-Louis	Seaport	111	43	0	0	92	1.08696	2.32558	0	6.97674	2.32558	0	0	1	0	0	0.900901
VB/ST/21/301	16.11.2021	Flacq	Bel Air	179	50	0	1	156	0	0	0	0	0	0	0	0	0	0	0
VB/ST/21/300	16.11.2021	Black River	Flic en Flac	174	47	0	0	172	0	0	0	0	0	0	0	0	0	0	0
VB/ST/21/299	15.11.2021	Plaines wilhems	Rose Hill	170	48	0	0	167	0.598802	2.08333	0	0	2.08333	0	0	1	0	0	0.588235
VB/ST/21/298	12.11.2021	Flacq	Quatre Cocos	194	41	0	6	153	1.30719	4.87805	16.6667	2.43902	4.87805	0	4	2	0	2.06186	1.03093
VB/ST/21/297	12.11.2021	Plaines wilhems	Forest Side	114	31	0	2	112	0.892857	0	100	16.129	3.22581	0	0	1	0	0	0.877193
VB/ST/21/296	10.11.2021	Pamplemousses	Mon Choisy	148	25	0	0	118	1.69492	8	0	12	8	1	0	2	0.675676	0	1.35135
VB/ST/21/295	09.11.2021	Port-Louis	Seaport	116	27	0	3	113	0.884956	3.7037	0	0	3.7037	0	0	1	0	0	0.862069
VB/ST/21/294	09.11.2021	Riviere du Rempart	Amaury	185	43	0	10	165	5.45455	16.2791	60	39.5349	20.9302	0	2	9	0	1.08108	4.86486
VB/ST/21/293	08.11.2021	Black River	Case Noyale	88	22	0	0	88	2.27273	9.09091	0	0	9.09091	0	0	2	0	0	2.27273
VB/ST/21/292	08.11.2021	Riviere du Rempart	Grand Bay	161	41	0	0	89	3.37079	7.31707	0	2.43902	7.31707	0	1	3	0	0.621118	1.86335
VB/ST/21/291	06.11.2021	Pamplemousses	D'Epinay	64	17	0	3	58	1.72414	5.88235	33.3333	0	5.88235	0	1	1	0	1.5625	1.5625
VB/ST/21/290	06.11.2021	Plaines wilhems	Curepipe	94	21	0	0	86	0	0	0	0	0	0	0	0	0	0	0
VB/ST/21/289	05.11.2021	Moka	Melrose	102	26	0	11	86	2.32558	7.69231	9.09091	3.84615	7.69231	0	0	2	0	0	1.96078
VB/ST/21/288	30.10.2021	Pamplemousses	Bois Rouge	63	14	0	0	49	2.04082	7.14286	0	0	7.14286	0	0	1	0	0	1.5873
VB/ST/21/287	30.10.2021	0	Castel	86	24	0	0	80	0	0	0	0	0	0	0	0	0	0	0
VB/ST/21/286	29.10.2021	Port-Louis	Port Louis	186	45	0	3	147	0.680272	2.22222	0	2.22222	2.22222	0	1	1	0	0.537634	0.537634
VB/ST/21/285	27.10.2021	Port-Louis	Seaport	211	60	0	0	171	0.584795	1.66667	0	0	0	0	0	1	0	0	0.584795
VB/ST/21/285	28.10.21	Grand-port	Airport	196	55	0	10	165	1.21212	3.63636	0	12.7273	3.63636	0	0	2	0	0	1.02041
VB/ST/21/284	27.10.2021	Flacq	Bon Accueil	101	23	0	1	90	2.22222	8.69565	0	13.0435	8.69565	0	0	2	0	0	1.9802
VB/ST/21/283	26.10.2021	Pamplemousses	Triolet	206	41	0	0	171	2.33918	9.7561	0	0	9.7561	0	3	4	0	1.45631	1.94175
VB/ST/21/282	26.10.2021	Flacq	Sebastopol	75	27	0	2	65	0	0	0	0	0	0	0	0	0	0	0
VB/ST/21/281	25.10.2021	Riviere du Rempart	Petit Raffray	228	52	0	0	205	0.487805	1.92308	0	0	1.92308	1	3	1	0.438596	1.31579	0.438596
VB/ST/21/280	25.10.2021	Black River	Flic en Flac	71	27	0	0	68	2.94118	7.40741	0	3.7037	7.40741	0	0	2	0	0	2.8169
VB/ST/21/279	25.10.2021	Riviere du Rempart	Mapou	91	21	0	0	66	1.51515	4.7619	0	0	4.7619	0	1	1	0	1.0989	1.0989
VB/ST/21/278	19.10.2021	Flacq	Bel Air	266	52	0	9	218	2.29358	7.69231	22.2222	3.84615	9.61538	0	0	5	0	0	1.8797
VB/ST/21/277	15.10.2021	Black River	Black River	62	17	0	0	58	5.17241	17.6471	0	0	17.6471	0	2	3	0	3.22581	4.83871
VB/ST/21/276	23.10.2021	Plaines wilhems	Vacoas	96	22	0	0	96	0	0	0	0	0	0	2	0	0	2.08333	0
VB/ST/21/275	22.10.2021	Plaines wilhems	Quatre Bornes	100	28	0	0	100	0	0	0	0	0	0	0	0	0	0	0
VB/ST/21/274	22.10.2021	Plaines wilhems	Candos	72	24	0	0	22	0	0	0	0	0	0	0	0	0	0	0
VB/ST/21/273	22.10.21	Pamplemousses	Pointe aux Piments	107	22	0	0	93	0	0	0	0	0	0	0	0	0	0	0
VB/ST/21/273	00:00:00	Pamplemousses	Pointe aux Piments	0	0	0	0	0	0	0	0	0	0	0	0	0	#DIV/0!	#DIV/0!	#DIV/0!
VB/ST/21/272	21.10.21	Pamplemousses	Pamplemousses	92	24	0	0	69	1.44928	4.16667	0	0	4.16667	0	0	1	0	0	1.08696
VB/ST/21/271	20.10.21	Grand-port	Airport	53	18	0	0	49	0	0	0	0	0	0	0	0	0	0	0
VB/ST/21/270	19.10.21	Moka	Moka	198	54	0	1	196	1.02041	3.7037	0	5.55556	3.7037	0	0	2	0	0	1.0101
VB/ST/21/269	18.10..21	Plaines wilhems	Rose Hill	192	55	0	3	180	1.66667	5.45455	0	5.45455	5.45455	0	1	3	0	0.520833	1.5625
VB/ST/21/268	16.10.21	Plaines wilhems	Eau Coulee	101	23	0	1	90	1.11111	4.34783	0	0	4.34783	0	0	1	0	0	0.990099
VB/ST/21/267	16.10.21	Riviere du Rempart	Mapou	109	16	0	1	84	1.19048	6.25	100	0	6.25	0	0	1	0	0	0.917431
VB/ST/21/266	18.10.21	Flacq	Bon Accueil	186	40	0	8	101	3.9604	10	12.5	0	10	0	0	4	0	0	2.15054
VB/ST/21/265	15.10.2021	Flacq	Petite Retraite	222	44	0	32	194	1.54639	6.81818	6.25	11.3636	6.81818	0	2	3	0	0.900901	1.35135
VB/ST/21/264	13.10.2021	Flacq	Beau Champ	249	54	0	3	213	2.8169	11.1111	33.3333	9.25926	11.1111	0	0	6	0	0	2.40964
VB/ST/21/263	12.10.21	Savanne	surinam	95	25	0	5	89	0	0	0	0	0	0	1	0	0	1.05263	0
VB/ST/21/262	12.10.21	Pamplemousses	Vale	181	47	0	2	150	3.33333	2.12766	100	12.766	10.6383	0	0	5	0	0	2.76243
VB/ST/21/261	09.10.21	Pamplemousses	Mapou	128	36	0	2	110	0	0	0	0	0	0	1	0	0	0.78125	0
VB/ST/21/260	11.10.21	Pamplemousses	Pointe aux Biches	168	25	0	0	126	0	0	0	0	0	0	0	0	0	0	0
VB/ST/21/259	11.10.21	Savanne	Bel Ombre	66	17	0	0	58	0	0	0	0	0	0	0	0	0	0	0
VB/ST/21/258	8.10.21	Black River	Palma	129	33	0	1	122	0.819672	3.0303	0	0	3.0303	0	1	1	0	0.775194	0.775194
VB/ST/21/257	2021-09-10	Plaines wilhems	Vacoas	79	26	0	0	74	0	0	0	0	0	0	0	0	0	0	0
VB/ST/21/256	08.10.2021	Flacq	Salazie	213	40	0	8	174	7.47126	20	37.5	0	32.5	1	1	13	0.469484	0.469484	6.10329
VB/ST/21/255	07.10.2021	Riviere du Rempart	Vale	184	37	0	4	168	0.595238	2.7027	0	0	2.7027	0	1	1	0	0.543478	0.543478
VB/ST/21/254	05.10.2021	Moka	La Laura	234	57	0	23	202	3.46535	8.77193	17.3913	10.5263	12.2807	0	4	7	0	1.7094	2.99145
VB/ST/21/253	05.10.2021	Moka	Reduit	128	39	0	1	121	1.65289	5.12821	0	15.3846	5.12821	0	0	2	0	0	1.5625
VB/ST/21/252	04.10.2021	Flacq	Palmar	252	54	0	18	190	2.63158	3.7037	5.55556	1.85185	9.25926	0	2	5	0	0.793651	1.98413
VB/ST/21/251	04.10.2021	Black River	Albion	100	24	0	0	100	1	4.16667	0	0	4.16667	0	2	1	0	2	1
VB/ST/21/250	02.10.2021	Pamplemousses	Creve Coeur	104	26	0	3	87	4.5977	7.69231	0	7.69231	15.3846	0	0	4	0	0	3.84615
VB/ST/21/249	02.10.2021	Moka	Quartier Millitaire	74	26	0	0	66	0	0	0	0	0	0	0	0	0	0	0
VB/ST/21/248	01.10.2021	Flacq	Pont Blanc	222	60	0	8	149	3.3557	5	50	0	8.33333	1	2	5	0.45045	0.900901	2.25225
VB/ST/21/247	01.10.2021	Black River	Tamarin	166	47	0	0	148	0.675676	2.12766	0	0	2.12766	0	3	1	0	1.80723	0.60241
VB/ST/21/246	30.09.2021	Pamplemousses	Pointe aux Cannoniers	245	64	0	1	192	1.5625	4.6875	100	6.25	4.6875	0	0	3	0	0	1.22449
VB/ST/21/245	29.09.2021	Moka	Moka	198	54	0	0	196	1.02041	3.7037	0	3.7037	3.7037	0	0	2	0	0	1.0101
VB/ST/21/244	28.09.2021	Flacq	Deux Frere	254	61	0	12	229	1.31004	4.91803	8.33333	0	4.91803	0	4	3	0	1.5748	1.1811
VB/ST/21/243	28.09.2021	Savanne	Chemic Grenier	183	55	0	0	167	1.1976	3.63636	0	0	3.63636	0	2	2	0	1.0929	1.0929
VB/ST/21/242	27.09.2021	Pamplemousses	Morc St Andre	256	69	0	1	204	1.96078	5.7971	100	10.1449	5.7971	0	1	4	0	0.390625	1.5625
VB/ST/21/241	25.09.2021	Pamplemousses	Congomah	125	21	0	1	88	3.40909	9.52381	0	0	14.2857	0	5	3	0	4	2.4
VB/ST/21/240	27.09.2021	Grand-port	Airport	208	56	0	27	178	2.80899	8.92857	7.40741	17.8571	8.92857	0	0	5	0	0	2.40385
VB/ST/21/239	25.09.2021	Plaines wilhems	Rose Hill	194	50	0	1	184	0	0	0	0	0	0	2	0	0	1.03093	0
VB/ST/21/238	24.09.21	Black River	Flic en Flac	146	48	0	0	139	0.719424	2.08333	0	0	2.08333	0	0	1	0	0	0.684932
VB/ST/21/237	24.09.2021	Flacq	Bon Accueil	231	62	0	1	183	2.18579	3.22581	400	0	6.45161	0	2	4	0	0.865801	1.7316
VB/ST/21/236	23.09.21	Flacq	Bel Air	206	48	0	4	171	1.16959	4.16667	50	4.16667	4.16667	0	1	2	0	0.485437	0.970874
VB/ST/21/235	21.09.21	Riviere du Rempart	Riviere du Rempart	257	61	0	16	222	2.7027	8.19672	18.75	0	9.83607	0	0	6	0	0	2.33463
VB/ST/21/234	22.09.2021	Black River	Flic en Flac	92	29	0	0	90	0	0	0	0	0	0	0	0	0	0	0
VB/ST/21/233	21.09.21	Port-Louis	Seaport	88	27	0	0	80	0	0	0	0	0	0	0	0	0	0	0
VB/ST/21/232	20.09.21	Grand-port	L'Escalier	76	24	0	0	68	4.41176	8.33333	0	0	12.5	0	0	3	0	0	3.94737
VB/ST/21/231	20.09.21	Pamplemousses	Triolet	248	71	0	11	170	4.11765	7.04225	36.3636	9.85915	9.85915	0	3	7	0	1.20968	2.82258
VB/ST/21/230	18.09.21	Pamplemousses	Long Mountain	133	36	0	2	122	0	0	0	0	0	0	0	0	0	0	0
VB/ST/21/229	18/09/2021	Black River	Tamarin	110	31	0	0	105	12.381	9.67742	0	6.45161	41.9355	0	0	13	0	0	11.8182
VB/ST/21/228	18/09/2021	Black River	Tamarin	110	31	0	0	105	12.381	9.67742	0	6.45161	41.9355	0	0	13	0	0	11.8182
VB/ST/21/228	17.09.2021	Flacq	Bon Accueil	211	60	0	3	188	2.65957	8.33333	33.3333	6.66667	8.33333	0	0	5	0	0	2.36967
VB/ST/21/227	16.09.21	Port-Louis	Seaport	227	31	0	7	184	0.543478	3.22581	0	0	3.22581	0	0	1	0	0	0.440529
VB/ST/21/226	14.09.21	Riviere du Rempart	Petit Raffray	136	36	0	4	121	4.13223	11.1111	50	5.55556	13.8889	0	2	5	0	1.47059	3.67647
VB/ST/21/225	15.09.21	Plaines wilhems	Candos	84	23	0	0	69	0	0	0	0	0	0	0	0	0	0	0
VB/ST/21/224	14.09.21	Moka	Pailles	200	51	0	1	184	0	0	0	0	0	0	0	0	0	0	0
VB/ST/21/223	13.09.21	Pamplemousses	Triolet	263	75	0	5	203	1.47783	4	40	4	4	0	2	3	0	0.760456	1.14068
VB/ST/21/222	13.09.21	Black River	Pointe aux Sables	95	25	0	0	96	1.04167	4	0	0	4	0	0	1	0	0	1.05263
VB/ST/21/221	10.09.2021	Pamplemousses	Les Mariannes	140	42	0	2	115	4.34783	11.9048	50	0	11.9048	0	3	5	0	2.14286	3.57143
VB/ST/21/220	10.09.2021	Moka	Pailles	87	25	0	0	85	2.35294	8	0	0	8	0	0	2	0	0	2.29885
VB/ST/21/219	08.09.2021	Plaines wilhems	Ebene	204	50	0	2	194	0.515464	2	0	14	2	0	1	1	0	0.490196	0.490196
VB/ST/21/218	07.09.2021	Port-Louis	Port Louis	121	39	0	0	102	0	0	0	0	0	0	0	0	0	0	0
VB/ST/21/217	07.09.2021	Black River	Bambous	156	48	0	8	138	0	0	0	0	0	0	0	0	0	0	0
VB/ST/21/216	06.09.2021	Pamplemousses	Trou aux Biches	198	48	0	1	175	1.14286	4.16667	100	4.16667	4.16667	0	1	2	0	0.505051	1.0101
VB/ST/21/215	04.09.2021	Pamplemousses	Calebasses	67	16	0	6	59	1.69492	6.25	16.6667	0	6.25	0	0	1	0	0	1.49254
VB/ST/21/214	03.09.21	Black River	Coromandel	224	24	0	9	179	0.558659	4.16667	0	12.5	4.16667	0	0	1	0	0	0.446429
VB/ST/21/213	03.09.2021	Plaines wilhems	Vacoas	93	28	0	0	97	0	0	0	0	0	0	0	0	0	0	0
VB/ST/21/212	01.09.21	Grand-port	Chapelle Lane	175	45	0	11	148	1.35135	4.44444	18.1818	0	4.44444	0	1	2	0	0.571429	1.14286
VB/ST/21/211	31.08.21	Black River	Coromandel	217	21	0	4	173	2.31214	19.0476	25	0	19.0476	0	0	4	0	0	1.84332
VB/ST/21/210	30.08.2021	Port-Louis	Champ de Mars	276	76	0	21	239	2.51046	6.57895	9.52381	3.94737	7.89474	0	0	6	0	0	2.17391
VB/ST/21/209	28.08.2021	Pamplemousses	Bois Pignolet	125	34	0	6	101	1.9802	5.88235	16.6667	0	5.88235	0	0	2	0	0	1.6
VB/ST/21/208	27.08.2021	Port-Louis	Champ de Mars	236	62	0	9	189	3.1746	8.06452	11.1111	4.83871	9.67742	0	0	6	0	0	2.54237
VB/ST/21/207	31.08.21	Grand-port	Nouvelle France	48	1	0	8	0	0	0	0	0	0	0	3	0	0	6.25	0
VB/ST/21/206	30.08.2021	Plaines wilhems	La Marie	170	43	0	8	153	1.30719	4.65116	0	0	4.65116	0	1	2	0	0.588235	1.17647
VB/ST/21/205	28.08.2021	Plaines wilhems	Forest Side	98	19	0	3	95	0	0	0	0	0	0	0	0	0	0	0
VB/ST/21/204	27.08.2021	Port-Louis	Champ de Mars	94	24	0	0	70	0	0	0	0	0	0	0	0	0	0	0
VB/ST/21/203	26.08.2021	Pamplemousses	Triolet	249	68	0	14	188	7.44681	5.88235	78.5714	27.9412	20.5882	0	1	14	0	0.401606	5.62249
VB/ST/21/202	24.08.2021	Riviere du Rempart	Petit Raffray	241	57	0	37	214	2.80374	8.77193	10.8108	5.26316	10.5263	0	1	6	0	0.414938	2.48963
VB/ST/21/201	24.08.2021	Moka	Moka	194	51	0	1	189	1.0582	3.92157	100	3.92157	3.92157	0	0	2	0	0	1.03093
VB/ST/21/200	23.08.2021	Savanne	Chemic Grenier	194	49	0	3	184	1.63043	6.12245	33.3333	10.2041	6.12245	2	1	3	1.03093	0.515464	1.54639
VB/ST/21/199	23.08.2021	Flacq	Bel Air	291	61	0	14	233	5.15021	14.7541	0	8.19672	19.6721	0	1	12	0	0.343643	4.12371
VB/ST/21/198	21.08.2021	Pamplemousses	Bois Marchand	83	27	0	0	71	0	0	0	0	0	0	0	0	0	0	0
VB/ST/21/197	21.08.21	Plaines wilhems	Curepipe	91	20	0	0	69	0	0	0	0	0	0	0	0	0	0	0
VB/ST/21/196	20.08.21	Flacq	Bon Accueil	235	52	0	8	195	6.15385	19.2308	150	0	23.0769	1	0	12	0.425532	0	5.10638
VB/ST/21/195	18.08.2021	Black River	Flic en Flac	168	50	0	1	154	1.2987	4	0	8	4	0	0	2	0	0	1.19048
VB/ST/21/194	18.08.2021	Riviere du Rempart	Petit Raffray	214	67	0	2	162	1.23457	2.98507	50	5.97015	2.98507	0	1	2	0	0.46729	0.934579
VB/ST/21/193	17.08.2021	Pamplemousses	Triolet	198	48	0	0	162	3.08642	6.25	0	6.25	10.4167	1	0	5	0.505051	0	2.52525
VB/ST/21/192	17.08.2021	Black River	Bambous	83	21	0	0	74	0	0	0	0	0	0	0	0	0	0	0
VB/ST/21/191	16.08.2021	Plaines wilhems	Rose Hill	230	58	0	5	208	2.40385	8.62069	40	18.9655	8.62069	0	1	5	0	0.434783	2.17391
VB/ST/21/190	11.08.2021	Flacq	Medine Camp de Masque	168	52	0	5	118	6.77966	11.5385	40	3.84615	15.3846	0	3	8	0	1.78571	4.7619
VB/ST/21/189	16.08.2021	Port-Louis	Port Louis	231	50	0	0	190	2.10526	6	0	12	8	0	0	4	0	0	1.7316
VB/ST/21/188	13.08.2021	Pamplemousses	Pamplemousses	86	16	0	0	79	0	0	0	0	0	0	2	0	0	2.32558	0
VB/ST/21/187	14.08.2021	Moka	Quartier Millitaire	99	21	0	0	87	0	0	0	0	0	0	0	0	0	0	0
VB/ST/21/186	11.08.2021	Black River	Flic en Flac	227	48	0	1	217	0	0	0	0	0	0	0	0	0	0	0
VB/ST/21/185	10.08.2021	Port-Louis	Seaport	181	47	0	1	157	0	0	0	0	0	0	0	0	0	0	0
VB/ST/21/184	10.08.2021	Pamplemousses	Tombeau Bay	181	57	0	0	146	0.684932	1.75439	0	0	1.75439	0	0	1	0	0	0.552486
VB/ST/21/183	09.08.2021	Moka	Montagne Blanche	184	42	0	3	156	1.28205	4.7619	0	0	4.7619	0	0	2	0	0	1.08696
VB/ST/21/182	09.08.2021	Flacq	Olivia	212	49	0	3	124	2.41935	6.12245	0	8.16327	6.12245	0	1	3	0	0.471698	1.41509
VB/ST/21/181	07.08.2021	Pamplemousses	Bois Pignolet	91	24	0	1	81	7.40741	12.5	100	25	25	0	0	6	0	0	6.59341
VB/ST/21/180	07.08.2021	Plaines wilhems	Forest Side	89	20	0	3	83	0	0	0	0	0	0	0	0	0	0	0
VB/ST/21/179	06.08.2021	Port-Louis	Seaport	191	38	0	19	173	1.7341	7.89474	10.5263	0	7.89474	0	0	3	0	0	1.57068
VB/ST/21/178	06.08.2021	Port-Louis	Vallee des Pretres	86	26	0	0	79	0	0	0	0	0	0	0	0	0	0	0
VB/ST/21/177	05.08.2021	Flacq	Mare La chaux	135	43	0	10	103	11.6505	13.9535	60	9.30233	27.907	0	1	12	0	0.740741	8.88889
VB/ST/21/176	03.08.2021	Plaines wilhems	Quatre Bornes	192	50	0	4	179	0	0	0	0	0	0	1	0	0	0.520833	0
VB/ST/21/175	03.08.2021	Pamplemousses	Triolet	106	25	0	3	80	6.25	12	33.3333	16	20	0	1	5	0	0.943396	4.71698
VB/ST/21/174	02.08.2021	Plaines wilhems	Palma	201	43	0	10	172	1.16279	4.65116	20	0	4.65116	0	0	2	0	0	0.995025
VB/ST/21/173	02.08.2021	Flacq	Bel Air	215	63	0	11	131	8.39695	14.2857	27.2727	11.1111	17.4603	0	1	11	0	0.465116	5.11628
VB/ST/21/172	31.07.2021	Pamplemousses	Terre Rouge	101	32	0	8	81	4.93827	12.5	25	9.375	12.5	0	4	4	0	3.9604	3.9604
VB/ST/21/171	31.07.2021	Plaines wilhems	Curepipe	113	21	0	0	84	0	0	0	0	0	0	0	0	0	0	0
VB/ST/21/170	28.07.2021	Black River	Bambous	170	41	0	2	141	1.41844	4.87805	0	2.43902	4.87805	0	0	2	0	0	1.17647
VB/ST/21/169	28.07.2021	Flacq	Mare D'Australia	246	71	0	6	179	5.02793	9.85915	33.3333	4.22535	12.6761	0	3	9	0	1.21951	3.65854
VB/ST/21/168	27.07.21	Black River	Pointe aux Sables	96	20	0	1	90	1.11111	5	0	0	5	0	0	1	0	0	1.04167
VB/ST/21/167	27.07.2021	Flacq	Clemencia	239	61	0	9	188	4.25532	13.1148	22.2222	4.91803	13.1148	0	6	8	0	2.51046	3.34728
VB/ST/21/166	26.07.21	Plaines wilhems	Curepipe	203	51	0	3	185	0.540541	1.96078	33.3333	11.7647	1.96078	0	0	1	0	0	0.492611
VB/ST/21/165	26.07.21	Riviere du Rempart	Grand Bay	240	72	0	4	179	1.11732	2.77778	0	4.16667	2.77778	0	0	2	0	0	0.833333
VB/ST/21/164	24.07.21	Pamplemousses	Belle Source	121	26	0	6	102	3.92157	11.5385	16.6667	7.69231	15.3846	0	0	4	0	0	3.30579
VB/ST/21/163	24.07.2021	Plaines wilhems	Curepipe	79	23	0	0	72	0	0	0	0	0	0	0	0	0	0	0
VB/ST/21/162	23.07.21	Flacq	Laventure	235	62	0	7	183	7.65027	24.1935	57.1429	19.3548	22.5806	1	1	14	0.425532	0.425532	5.95745
VB/ST/21/161	21.07.2021	Plaines wilhems	Trianon	89	22	0	0	74	1.35135	4.54545	0	0	4.54545	0	0	1	0	0	1.1236
VB/ST/21/160	21.07.21	Riviere du Rempart	Piton	225	55	0	10	190	2.63158	9.09091	10	1.81818	9.09091	0	1	5	0	0.444444	2.22222
VB/ST/21/159	20.07.21	Black River	Bambous	171	51	0	3	158	1.26582	3.92157	33.3333	1.96078	3.92157	0	0	2	0	0	1.16959
VB/ST/21/158	20.07.21	Riviere du Rempart	Grand Bay	284	62	0	8	236	5.08475	12.9032	12.5	12.9032	19.3548	0	0	12	0	0	4.22535
VB/ST/21/157	19.07.21	Plaines wilhems	Roche Brunes	207	47	0	0	202	0.49505	2.12766	0	0	2.12766	0	0	1	0	0	0.483092
VB/ST/21/156	19.07.21	Riviere du Rempart	Grand Bay	213	56	0	5	174	3.44828	5.35714	80	48.2143	10.7143	0	1	6	0	0.469484	2.8169
VB/ST/21/155	17.07.21	Pamplemousses	Ville Bague	103	30	0	2	79	7.59494	13.3333	0	3.33333	20	0	1	6	0	0.970874	5.82524
VB/ST/21/154	17.07.2021	Plaines wilhems	Curepipe	87	25	0	5	52	3.84615	8	20	4	8	0	0	2	0	0	2.29885
VB/ST/21/153	16.07.2021	Port-Louis	Seaport	163	21	0	13	125	2.4	14.2857	7.69231	23.8095	14.2857	0	2	3	0	1.22699	1.84049
VB/ST/21/152	16.07.2021	Port-Louis	Seaport	70	9	0	0	59	3.38983	11.1111	0	0	22.2222	0	0	2	0	0	2.85714
VB/ST/21/151	14.07.2021	Flacq	Camp de Masque Pave	198	56	0	16	157	5.73248	12.5	37.5	7.14286	16.0714	0	1	9	0	0.505051	4.54545
VB/ST/21/150	14.07.2021	Plaines wilhems	Candos	187	44	0	1	120	0.833333	2.27273	100	2.27273	2.27273	0	0	1	0	0	0.534759
VB/ST/21/149	13.07.2021	Flacq	Sebastopol	185	52	0	30	133	15.0376	21.1538	33.3333	25	38.4615	0	2	20	0	1.08108	10.8108
VB/ST/21/148	13.07.2021	Plaines wilhems	Curepipe	111	25	0	3	82	1.21951	4	33.3333	8	4	0	0	1	0	0	0.900901
VB/ST/21/147	12.07.2021	Flacq	Providence	185	39	0	26	118	26.2712	28.2051	57.6923	48.7179	79.4872	1	1	31	0.540541	0.540541	16.7568
VB/ST/21/146	12.07.2021	Plaines wilhems	Curepipe	182	45	0	1	128	1.5625	4.44444	0	24.4444	4.44444	0	0	2	0	0	1.0989
VB/ST/21/145	10.07.2021	Moka	Pont Praslin	78	28	0	4	69	4.34783	10.7143	50	3.57143	10.7143	0	1	3	0	1.28205	3.84615
VB/ST/21/144	10.07.21	Plaines wilhems	Vacoas	110	28	0	0	100	0	0	0	0	0	0	0	0	0	0	0
VB/ST/21/143	09.07.2021	Flacq	Flacq	230	52	0	10	145	5.51724	11.5385	20	15.3846	15.3846	1	1	8	0.434783	0.434783	3.47826
VB/ST/21/142	07.07.21	Plaines wilhems	Rose Hill	98	24	0	0	98	0	0	0	0	0	0	1	0	0	1.02041	0
VB/ST/21/141	07.07.2021	Flacq	Hermitage	221	61	0	3	183	2.73224	6.55738	66.6667	0	8.19672	1	3	5	0.452489	1.35747	2.26244
VB/ST/21/140	06.07.21	Plaines wilhems	Beau Bassin	147	35	0	0	142	1.40845	5.71429	0	0	5.71429	0	0	2	0	0	1.36054
VB/ST/21/139	06.07.2021	Flacq	Belle Rose	199	60	0	2	171	4.09357	8.33333	0	10	11.6667	0	1	7	0	0.502513	3.51759
VB/ST/21/138	05.07.2021	Flacq	Grande Retraite	180	54	0	4	153	9.15033	14.8148	75	20.3704	25.9259	0	0	14	0	0	7.77778
VB/ST/21/137	05.07.2021	Moka	Bagatelle	88	26	0	0	75	1.33333	3.84615	0	0	3.84615	0	0	1	0	0	1.13636
VB/ST/21/136	03.07.2021	Pamplemousses	Congomah	103	23	0	0	83	3.61446	13.0435	0	13.0435	13.0435	0	0	3	0	0	2.91262
VB/ST/21/135	02.07.2021	Port-Louis	Seaport	286	61	0	17	172	1.74419	3.27869	5.88235	1.63934	4.91803	0	0	3	0	0	1.04895
VB/ST/21/134	01.07.21	Port-Louis	St Croix	257	61	0	0	229	2.18341	6.55738	0	0	8.19672	0	0	5	0	0	1.94553
VB/ST/21/133	29.06.2021	Grand-port	Le Chaland	61	15	0	1	39	2.5641	6.66667	100	20	6.66667	0	0	1	0	0	1.63934
VB/ST/21/132	29.06.2021	Pamplemousses	Notre Dame	206	49	0	10	165	5.45455	16.3265	20	8.16327	18.3673	0	0	9	0	0	4.36893
VB/ST/21/131	28.06.2021	Black River	La Preneuse	185	50	0	2	167	0.598802	2	50	0	2	0	3	1	0	1.62162	0.540541
VB/ST/21/130	28.06.2021	Pamplemousses	Fond du Sac	183	44	0	1	138	1.44928	4.54545	100	0	4.54545	1	0	2	0.546448	0	1.0929
VB/ST/21/129	26.06.2021	Plaines wilhems	Forest Side	90	23	0	0	78	0	0	0	0	0	0	0	0	0	0	0
VB/ST/21/128	25.06.21	Pamplemousses	Trou aux Biches	175	49	0	1	140	1.42857	6.12245	0	0	4.08163	0	1	2	0	0.571429	1.14286
VB/ST/21/127	23.06.2021	Savanne	Britannia	184	48	0	0	165	1.81818	6.25	0	0	6.25	0	0	3	0	0	1.63043
VB/ST/21/126	23.06.21	Riviere du Rempart	Goodlands	170	40	0	0	147	0.680272	2.5	0	0	2.5	0	0	1	0	0	0.588235
VB/ST/21/125	22.06.2021	Black River	La Gaulette	157	30	0	2	150	0.666667	3.33333	50	0	3.33333	0	0	1	0	0	0.636943
VB/ST/21/124	22.06.2021	Riviere du Rempart	Grand Gaube	173	45	0	1	152	1.31579	4.44444	0	0	4.44444	0	2	2	0	1.15607	1.15607
VB/ST/21/123	21.06.2021	Riviere du Rempart	Grand Bay	144	44	0	2	128	0.78125	2.27273	0	0	2.27273	1	0	1	0.694444	0	0.694444
VB/ST/21/122	19.06.2021	Pamplemousses	Notre Dame	60	19	0	0	46	0	0	0	0	0	0	0	0	0	0	0
VB/ST/21/121	21.06.2021	Plaines wilhems	Rose Hill	91	22	0	0	89	1.1236	4.54545	0	13.6364	4.54545	0	0	1	0	0	1.0989
VB/ST/21/120	19.06.2021	Plaines wilhems	Vacoas	97	24	0	1	83	2.40964	8.33333	100	0	8.33333	0	0	2	0	0	2.06186
VB/ST/21/119	18.06.21	Pamplemousses	Trou aux Biches	144	34	0	0	126	0.793651	2.94118	0	0	2.94118	0	0	1	0	0	0.694444
VB/ST/21/118	18.06.21	Riviere du Rempart	Pereybere	75	18	0	0	61	0	0	0	0	0	1	0	0	1.33333	0	0
VB/ST/21/117	16.06.2021	Port-Louis	Seaport	188	56	0	0	140	1.42857	3.57143	0	0	3.57143	0	2	2	0	1.06383	1.06383
VB/ST/21/116	16.06.2021	Black River	Flic en Flac	198	40	0	0	176	0	0	0	0	0	0	0	0	0	0	0
VB/ST/21/115	15.06.2021	Grand-port	Pointe D'Esny	129	37	0	0	122	0.819672	2.7027	0	0	2.7027	0	0	1	0	0	0.775194
VB/ST/21/114	15.06.2021	Port-Louis	St Croix	147	48	0	0	115	2.6087	6.25	0	4.16667	6.25	0	0	3	0	0	2.04082
VB/ST/21/113	12.06.2021	Plaines wilhems	Eau Coulee	98	20	0	0	93	0	0	0	0	0	0	0	0	0	0	0
VB/ST/21/112	14.06.2021	Flacq	Camp de Masque	154	39	0	7	130	1.53846	2.5641	28.5714	0	5.12821	0	0	2	0	0	1.2987
VB/ST/21/111	12.06.2021	Pamplemousses	Long Mountain	68	17	0	6	59	3.38983	11.7647	0	0	11.7647	0	2	2	0	2.94118	2.94118
VB/ST/21/110	11.06.2021	Pamplemousses	Fond du Sac	181	51	0	19	157	5.73248	13.7255	26.3158	11.7647	17.6471	0	1	9	0	0.552486	4.97238
VB/ST/21/109	09.06.2021	Plaines wilhems	Castel	161	50	0	0	146	0	0	0	0	0	0	0	0	0	0	0
VB/ST/21/108	09.06.2021	Pamplemousses	Pointe aux Biches	163	80	0	0	127	7.08661	8.75	0	7.5	11.25	1	0	9	0.613497	0	5.52147
VB/ST/21/107	08.06.2021	Black River	La Tour Koenig	83	25	0	0	77	0	0	0	0	0	0	0	0	0	0	0
VB/ST/21/106	07.06.21	Pamplemousses	Pointe aux Piments	166	44	0	0	57	3.50877	4.54545	0	0	4.54545	0	0	2	0	0	1.20482
VB/ST/21/105	05.06.21	Pamplemousses	Les Mariannes	58	19	0	0	49	4.08163	10.5263	0	26.3158	10.5263	0	0	2	0	0	3.44828
VB/ST/21/104	08.06.2021	Riviere du Rempart	Roches Noires	179	56	0	1	154	4.54545	10.7143	0	3.57143	12.5	0	0	7	0	0	3.91061
VB/ST/21/103	03.06.2021	Riviere du Rempart	Plaine des Roches	144	43	0	3	122	6.55738	11.6279	0	13.9535	18.6047	0	0	8	0	0	5.55556
VB/ST/21/102	01.06.21	Grand-port	Airport	176	45	0	9	145	1.37931	4.44444	11.1111	0	4.44444	1	0	2	0.568182	0	1.13636
VB/ST/21/101	01.06.21	Riviere du Rempart	Riviere du Rempart	159	46	0	1	137	3.64964	8.69565	0	0	10.8696	0	1	5	0	0.628931	3.14465

## Sheet: Larval_pivot
Sum of Anopheles (no. sites)	Sum of Culex (no. sites)	Sum of Aedes (no site
77	258	1507

## Sheet: Breeding preference
Airport
	Total	Aedes	Culex	Anopheles	% Ae	% Cx	% An
Drum, pail and bucket	254	6	0	0	2.3622	0	0
Discarded tyres	58	4	0	0	6.89655	0	0
Small containers	485	5	0	0	1.03093	0	0
Flower pot	765	0	0	0	0	0	0
Bottles	213	0	0	0	0	0	0
Basin	2	0	0	0	0	0	0
Absorption pit, canal, drain	38	0	0	0	0	0	0
Puddle	73	1	0	1	1.36986	0	1.36986
	1888	16	0	1
Habitat type with water	No. surveyed	No. sites with larvae (%)
		Ae. albopictus	Cx. quinq	An. arabiensis
Drum, pail and bucket	254	6 (2.4)	0 (0.0)	0 (0.0)
Discarded tyres	58	4 (6.9)	0 (0.0)	0 (0.0)
Small containers	485	5 (1.0)	0 (0.0)	0 (0.0)
Flower pot	765	0 (0.0)	0 (0.0)	0 (0.0)
Bottles	213	0 (0.0)	0 (0.0)	0 (0.0)
Basin	2	0 (0.0)	0 (0.0)	0 (0.0)
Absorption pit, canal, drain	38	0 (0.0)	0 (0.0)	0 (0.0)
Puddle	73	1 (1.4)	0 (0.0)	1 (1.4)
Seaport
	Total	Aedes	Culex	Anopheles	% Ae	% Cx	% An
Drum, pail and bucket	655	6	0	0	0.916031	0	0
Discarded tyres	86	8	1	0	9.30233	1.16279	0
Small containers	1487	7	2	1	0.470746	0.134499	0.0672495
Flower pot	680	5	0	0	0.735294	0	0
Bottles	463	2	1	0	0.431965	0.215983	0
Basin	45	0	4	1	0	8.88889	2.22222
Absorption pit, canal, drain	358	0	0	0	0	0	0
Puddles	268	2	0	3	0.746269	0	1.1194
	4042	30	8	5
Habitat type with water	No. surveyed	No. sites with larvae (%)					Aedes	Culex	Anopheles	% Ae	% Cx	% An
		Ae. albopictus	Cx. quinq	An. arabiensis			6	0	0	0.916031	0	0
Drum, pail and bucket	655	6 (0.9)	0 (0.0)	0 (0.0)			8	1	0	9.30233	1.16279	0
Discarded tyres	86	8 (9.3)	1 (1.6)	0 (0.0)			7	2	1	0.470746	0.134499	0.0672495
Small containers	1487	7 (0.5)	2 (0.1)	1 (0.07)			5	0	0	0.735294	0	0
Flower pot	680	5 (0.7)	0 (0.0)	0 (0.0)			2	1	0	0.431965	0.215983	0
Bottles	463	2 (0.4)	1 (0.2)	0 (0.0)			0	4	1	0	8.88889	2.22222
Basin	45	0 (0.0)	4 (8.9)	1 (2.2)			0	0	0	0	0	0
Absorption pit, canal, drain	358	0 (0.0)	0 (0.0)	0 (0.0)			2	0	3	0.746269	0	1.1194
Puddle	268	2 (0.7)	0 (0.0)	3 (1.1)

## Sheet: Artificial sites_raw
Week	Date	Month	Year	Trap No.	Location	Trap Type	Anoph sp.	Culex sp	Aedes sp	Lutzia trigripes	Remarks
1	1	July	2022	331	Fishing Port	Ov	0	0	12
1	1	July	2022	332	Ground Pool	Pool	0	0	15
1	1	July	2022	333	Near Ruin	Ov	0	0	10
1	1	July	2022	334	Near Tree	Drum	0	0	0
1	1	July	2022	335	Near Yellow building	Ov	0	0	0
1	1	July	2022	336	Close to blue oil tank	Ov	0	0	15
1	1	July	2022	337	Bushes end of yard	Ov	0	0	0
1	1	July	2022	338	Wheel Opp CID	Tyre	0	0	20
1	1	July	2022	339	Under tree opp TSmith	Ov	0	0	0
1	1	July	2022	340	Yard of BUC opp CID_TSmith	Ov	0	0	25
1	1	July	2022	341	Behind Happy Snack	Ov	0	0	0
1	1	July	2022	342	Near alcohol&molasses	Ov	0	0	0
1	1	July	2022	343	Chagossian Monument	Ov	0	0	0
1	1	July	2022	344	next to chagossian monument	Ov	0	0	0
1	1	July	2022	345	Rubber tyres Coast guard quay	Tyre	0	0	0
1	1	July	2022	346	near black oil tank Quay D	Drum	0	0	0
1	1	July	2022	347	near Flemingo Passenger terminal	Ov	0	0	0
1	1	July	2022	348	Behind Ports Health Office	Drum	0	0	0
1	1	July	2022	350	Near MoHW Quarantine Bldg	Drum	0	0	0
1	1	July	2022	351	Bareland near Gate of Freeport16	Ov	0	0	9
1	1	July	2022	352	Bareland Electrical riser	Ov	0	0	0
1	1	July	2022	353	Bareland ground pool	Pool	0	0	0
1	1	July	2022	354	Near gate MCFI	Ov	0	0	0
1	1	July	2022	355	Near MCFI close to sea	Ov	0	0	3
1	1	July	2022	356	Velogic African Village	Ov	0	0	0
1	1	July	2022	357	Ground Pool sandy parking	Pool	0	0	0
1	1	July	2022	358	Engen Head Office front garden	Ov	0	0	0
1	1	July	2022	360	Rim of Bird Sanctuary	Drum	0	0	0
1	1	July	2022	361	Rim of Bird Sanctuary	Ov	0	0	0
1	1	July	2022	362	Rim of Bird Sanctuary	Ov	0	0	0
2	8	July	2022	331	Fishing Port	Ov	0	0	0
2	8	July	2022	332	Ground Pool	Pool	0	0	4
2	8	July	2022	333	Near Ruin	Ov	0	0	8
2	8	July	2022	334	Near Tree	Drum	0	0	10
2	8	July	2022	335	Near Yellow building	Ov	0	0	0
2	8	July	2022	336	Close to blue oil tank	Ov	0	0	0
2	8	July	2022	337	Bushes end of yard	Ov	0	0	15
2	8	July	2022	338	Wheel Opp CID	Tyre	0	0	0
2	8	July	2022	339	Under tree opp TSmith	Ov	0	0	0
2	8	July	2022	340	Yard of BUC opp CID_TSmith	Ov	0	0	0
2	8	July	2022	341	Behind Happy Snack	Ov	0	0	7
2	8	July	2022	342	Near alcohol&molasses	Ov	0	0	0
2	8	July	2022	343	Chagossian Monument	Ov	0	0	0
2	8	July	2022	344	next to chagossian monument	Ov	0	0	0
2	8	July	2022	345	Rubber tyres Coast guard quay	Tyre	0	0	0
2	8	July	2022	346	near black oil tank Quay D	Drum	0	0	0
2	8	July	2022	347	near Flemingo Passenger terminal	Ov	0	0	0
2	8	July	2022	348	Behind Ports Health Office	Drum	0	0	0
2	8	July	2022	350	Near MoHW Quarantine Bldg	Drum	0	0	0
2	8	July	2022	351	Bareland near Gate of Freeport16	Ov	0	0	20
2	8	July	2022	352	Bareland Electrical riser	Ov	0	0	1
2	8	July	2022	353	Bareland ground pool	Pool	0	0	0
2	8	July	2022	354	Near gate MCFI	Ov	0	0	0
2	8	July	2022	355	Near MCFI close to sea	Ov	0	0	5
2	8	July	2022	356	Velogic African Village	Ov	0	0	0
2	8	July	2022	357	Ground Pool sandy parking	Pool	0	0	0
2	8	July	2022	358	Engen Head Office front garden	Ov	0	0	20
2	8	July	2022	360	Rim of Bird Sanctuary	Drum	0	0	0
2	8	July	2022	361	Rim of Bird Sanctuary	Ov	0	0	5
2	8	July	2022	362	Rim of Bird Sanctuary	Ov	0	0	6
3	22	July	2022	331	Fishing Port	Ov	0	0	0
3	22	July	2022	332	Ground Pool	Pool	0	0	30
3	22	July	2022	333	Near Ruin	Ov	0	0	15
3	22	July	2022	334	Near Tree	Drum	0	0	0
3	22	July	2022	335	Near Yellow building	Ov	0	0	6
3	22	July	2022	336	Close to blue oil tank	Ov	0	0	12
3	22	July	2022	337	Bushes end of yard	Ov	0	0	4
3	22	July	2022	338	Wheel Opp CID	Tyre	0	0	0
3	22	July	2022	339	Under tree opp TSmith	Ov	0	0	0
3	22	July	2022	340	Yard of BUC opp CID_TSmith	Ov	0	0	12
3	22	July	2022	341	Behind Happy Snack	Ov	0	0	0
3	22	July	2022	342	Near alcohol&molasses	Ov	0	0	0
3	22	July	2022	343	Chagossian Monument	Ov	0	0	0
3	22	July	2022	344	next to chagossian monument	Ov	0	0	0
3	22	July	2022	345	Rubber tyres Coast guard quay	Tyre	0	0	0
3	22	July	2022	346	near black oil tank Quay D	Drum	0	0	0
3	22	July	2022	347	near Flemingo Passenger terminal	Ov	0	0	0
3	22	July	2022	348	Behind Ports Health Office	Drum	0	0	0
3	22	July	2022	350	Near MoHW Quarantine Bldg	Drum	0	0	0
3	22	July	2022	351	Bareland near Gate of Freeport16	Ov					missing
3	22	July	2022	352	Bareland Electrical riser	Ov	0	0	0
3	22	July	2022	353	Bareland ground pool	Pool	0	0	8
3	22	July	2022	354	Near gate MCFI	Ov	0	0	0
3	22	July	2022	355	Near MCFI close to sea	Ov					missing
3	22	July	2022	356	Velogic African Village	Ov	0	0	12
3	22	July	2022	357	Ground Pool sandy parking	Pool	0	0	0
3	22	July	2022	358	Engen Head Office front garden	Ov	0	0	15
3	22	July	2022	360	Rim of Bird Sanctuary	Drum	0	0	10
3	22	July	2022	361	Rim of Bird Sanctuary	Ov	0	0	15
3	22	July	2022	362	Rim of Bird Sanctuary	Ov	0	0	15
4	28	October	2022	331	Fishing Port	Ov					dry
4	28	October	2022	332	Ground Pool	Pool					dry
4	28	October	2022	333	Near Ruin	Ov	0	0	0
4	28	October	2022	334	Near Tree	Drum					dry
4	28	October	2022	335	Near Yellow building	Ov					dry
4	28	October	2022	336	Close to blue oil tank	Ov	0	0	0
4	28	October	2022	337	Bushes end of yard	Ov					dry
4	28	October	2022	338	Wheel Opp CID	Tyre	0	0	0
4	28	October	2022	339	Under tree opp TSmith	Ov					dry
4	28	October	2022	340	Yard of BUC opp CID_TSmith	Ov					dry
4	28	October	2022	341	Behind Happy Snack	Ov					dry
4	28	October	2022	342	Near alcohol&molasses	Ov	0	0	0
4	28	October	2022	343	Chagossian Monument	Ov					missing
4	28	October	2022	344	next to chagossian monument	Ov	0	0	0
4	28	October	2022	345	Rubber tyres Coast guard quay	Tyre					dry
4	28	October	2022	346	near black oil tank Quay D	Drum					dry
4	28	October	2022	347	near Flemingo Passenger terminal	Ov					dry
4	28	October	2022	348	Behind Ports Health Office	Drum	0	0	0
4	28	October	2022	350	Near MoHW Quarantine Bldg	Drum					dry
4	28	October	2022	351	Bareland near Gate of Freeport16	Ov					dry
4	28	October	2022	352	Bareland Electrical riser	Ov					dry
4	28	October	2022	353	Bareland ground pool	Pool					dry
4	28	October	2022	354	Near gate MCFI	Ov					dry
4	28	October	2022	355	Near MCFI close to sea	Ov					dry
4	28	October	2022	356	Velogic African Village	Ov					dry
4	28	October	2022	357	Ground Pool sandy parking	Pool	0	0	0
4	28	October	2022	358	Engen Head Office front garden	Ov					dry
4	28	October	2022	360	Rim of Bird Sanctuary	Drum	0	0	2
4	28	October	2022	361	Rim of Bird Sanctuary	Ov	0	0	0
4	28	October	2022	362	Rim of Bird Sanctuary	Ov					dry
5	11	November	2022	331	Fishing Port	Ov	0	0	0
5	11	November	2022	332	Ground Pool	Pool	0	0	0
5	11	November	2022	333	Near Ruin	Ov	0	0	0
5	11	November	2022	334	Near Tree	Drum	0	0	0
5	11	November	2022	335	Near Yellow building	Ov	0	0	0
5	11	November	2022	336	Close to blue oil tank	Ov	0	0	0
5	11	November	2022	337	Bushes end of yard	Ov	0	0	0
5	11	November	2022	338	Wheel Opp CID	Tyre	0	0	0
5	11	November	2022	339	Under tree opp TSmith	Ov	0	0	0
5	11	November	2022	340	Yard of BUC opp CID_TSmith	Ov	0	0	1
5	11	November	2022	341	Behind Happy Snack	Ov	0	0	0
5	11	November	2022	342	Near alcohol&molasses	Ov	0	0	0
5	11	November	2022	343	Chagossian Monument	Ov	0	0	0
5	11	November	2022	344	next to chagossian monument	Ov	0	0	0
5	11	November	2022	345	Rubber tyres Coast guard quay	Tyre	0	0	0
5	11	November	2022	346	near black oil tank Quay D	Drum	0	0	0
5	11	November	2022	347	near Flemingo Passenger terminal	Ov	0	0	0
5	11	November	2022	348	Behind Ports Health Office	Drum	0	0	0
5	11	November	2022	350	Near MoHW Quarantine Bldg	Drum	0	0	0
5	11	November	2022	351	Bareland near Gate of Freeport16	Ov	0	0	0
5	11	November	2022	352	Bareland Electrical riser	Ov	0	0	0
5	11	November	2022	353	Bareland ground pool	Pool	0	0	0
5	11	November	2022	354	Near gate MCFI	Ov	0	0	0
5	11	November	2022	355	Near MCFI close to sea	Ov	0	0	0
5	11	November	2022	356	Velogic African Village	Ov	0	0	0
5	11	November	2022	357	Ground Pool sandy parking	Pool	0	0	0
5	11	November	2022	358	Engen Head Office front garden	Ov	0	0	1
5	11	November	2022	360	Rim of Bird Sanctuary	Drum	0	0	0
5	11	November	2022	361	Rim of Bird Sanctuary	Ov	0	0	0
5	11	November	2022	362	Rim of Bird Sanctuary	Ov	0	0	0
6	18	November	2022	331	Fishing Port	Ov	0	0	0
6	18	November	2022	332	Ground Pool	Pool	0	0	0
6	18	November	2022	333	Near Ruin	Ov	0	0	0
6	18	November	2022	334	Near Tree	Drum	0	0	4
6	18	November	2022	335	Near Yellow building	Ov	0	0	0
6	18	November	2022	336	Close to blue oil tank	Ov	0	0	0
6	18	November	2022	337	Bushes end of yard	Ov	0	0	0
6	18	November	2022	338	Wheel Opp CID	Tyre	0	0	0
6	18	November	2022	339	Under tree opp TSmith	Ov	0	0	0
6	18	November	2022	340	Yard of BUC opp CID_TSmith	Ov	0	0	7
6	18	November	2022	341	Behind Happy Snack	Ov	0	0	0
6	18	November	2022	342	Near alcohol&molasses	Ov	0	0	0
6	18	November	2022	343	Chagossian Monument	Ov	0	0	0
6	18	November	2022	344	next to chagossian monument	Ov	0	0	0
6	18	November	2022	345	Rubber tyres Coast guard quay	Tyre	0	0	0
6	18	November	2022	346	near black oil tank Quay D	Drum	0	0	0
6	18	November	2022	347	near Flemingo Passenger terminal	Ov	0	0	0
6	18	November	2022	348	Behind Ports Health Office	Drum	0	0	0
6	18	November	2022	350	Near MoHW Quarantine Bldg	Drum	0	0	0
6	18	November	2022	351	Bareland near Gate of Freeport16	Ov	0	0	0
6	18	November	2022	352	Bareland Electrical riser	Ov	0	0	0
6	18	November	2022	353	Bareland ground pool	Pool	0	0	0
6	18	November	2022	354	Near gate MCFI	Ov	0	0	0
6	18	November	2022	355	Near MCFI close to sea	Ov	0	0	0
6	18	November	2022	356	Velogic African Village	Ov	0	0	0
6	18	November	2022	357	Ground Pool sandy parking	Pool	0	0	11
6	18	November	2022	358	Engen Head Office front garden	Ov	0	0	0
6	18	November	2022	360	Rim of Bird Sanctuary	Drum	0	0	0
6	18	November	2022	361	Rim of Bird Sanctuary	Ov	0	0	0
6	18	November	2022	362	Rim of Bird Sanctuary	Ov	0	0	0
7	25	November	2022	331	Fishing Port	Ov	0	0	0
7	25	November	2022	332	Ground Pool	Pool					dry
7	25	November	2022	333	Near Ruin	Ov	0	0	0
7	25	November	2022	334	Near Tree	Ov	0	0	3
7	25	November	2022	335	Near Yellow building	Ov	0	0	0
7	25	November	2022	336	Close to blue oil tank	Ov	0	0	0
7	25	November	2022	337	Bushes end of yard	Ov	0	0	7
7	25	November	2022	338	Wheel Opp CID	Tyre					dry
7	25	November	2022	339	Under tree opp TSmith	Ov					dry
7	25	November	2022	340	Yard of BUC opp CID_TSmith	Ov	0	0	10
7	25	November	2022	341	Behind Happy Snack	Ov					dry
7	25	November	2022	342	Near alcohol&molasses	Ov	0	0	0
7	25	November	2022	343	Chagossian Monument	Ov	0	0	0
7	25	November	2022	344	next to chagossian monument	Ov	0	0	0
7	25	November	2022	345	Rubber tyres Coast guard quay	Tyre	0	0	0
7	25	November	2022	346	near black oil tank Quay D	Ov					dry
7	25	November	2022	347	near Flemingo Passenger terminal	Ov	0	0	0
7	25	November	2022	348	Behind Ports Health Office	Ov	0	0	0
7	25	November	2022	350	Near MoHW Quarantine Bldg	Ov	0	0	0
7	25	November	2022	351	Bareland near Gate of Freeport16	Ov	0	0	15
7	25	November	2022	352	Bareland Electrical riser	Ov	0	0	0
7	25	November	2022	353	Bareland ground pool	Pool	0	0	0
7	25	November	2022	354	Near gate MCFI	Ov	0	0	0
7	25	November	2022	355	Near MCFI close to sea	Ov					dry
7	25	November	2022	356	Velogic African Village	Ov					dry
7	25	November	2022	357	Ground Pool sandy parking	Pool	0	0	0
7	25	November	2022	358	Engen Head Office front garden	Ov	0	0	17
7	25	November	2022	360	Rim of Bird Sanctuary	Ov	0	0	0
7	25	November	2022	361	Rim of Bird Sanctuary	Ov	0	0	0
7	25	November	2022	362	Rim of Bird Sanctuary	Ov	0	0	0
7	25	November	2022	FW1	Ground Pool	Pool	0	0	0	10
7	25	November	2022	FW2	Ground Pool	Pool	10	12	0	4
7	25	November	2022	FW3	Ground Pool	Pool	0	0	0	11
7	25	November	2022	FW4	Ground Pool	Pool	0	0	0	5
7	25	November	2022	FW5	Drum	Drum	0	0	0
7	25	November	2022	FW6	Tyre	Tyre					dry
7	25	November	2022	FW7	Tyre	Tyre	0	0	0
7	25	November	2022	FW8	Tyre	Tyre	0	0	0
8	5	December	2022	331	Fishing Port	Ov	0	0	0
8	5	December	2022	332	Ground Pool	Pool	0	0	0
8	5	December	2022	333	Near Ruin	Ov	0	0	0
8	5	December	2022	334	Near Tree	Ov	0	0	8
8	5	December	2022	335	Near Yellow building	Ov	0	0	5
8	5	December	2022	336	Close to blue oil tank	Ov	0	0	10
8	5	December	2022	337	Bushes end of yard	Ov	0	0	5
8	5	December	2022	338	Wheel Opp CID	Tyre	0	0	20
8	5	December	2022	339	Under tree opp TSmith	Ov	0	0	0
8	5	December	2022	340	Yard of BUC opp CID_TSmith	Ov	0	0	8
8	5	December	2022	341	Behind Happy Snack	Ov	0	0	0
8	5	December	2022	342	Near alcohol&molasses	Ov	0	0	0
8	5	December	2022	343	Chagossian Monument	Ov	0	0	0
8	5	December	2022	344	next to chagossian monument	Ov	0	0	0
8	5	December	2022	345	Rubber tyres Coast guard quay	Tyre	0	0	10
8	5	December	2022	346	near black oil tank Quay D	Ov	0	0	0
8	5	December	2022	347	near Flemingo Passenger terminal	Ov	0	0	0
8	5	December	2022	348	Behind Ports Health Office	Ov					dry
8	5	December	2022	350	Near MoHW Quarantine Bldg	Ov	0	0	0
8	5	December	2022	351	Bareland near Gate of Freeport16	Ov					dry
8	5	December	2022	352	Bareland Electrical riser	Ov					dry
8	5	December	2022	353	Bareland ground pool	Pool	0	0	0
8	5	December	2022	354	Near gate MCFI	Ov	0	0	10
8	5	December	2022	355	Near MCFI close to sea	Ov	0	0	0
8	5	December	2022	356	Velogic African Village	Ov	0	0	0
8	5	December	2022	357	Ground Pool sandy parking	Pool	0	0	0
8	5	December	2022	358	Engen Head Office front garden	Ov	0	0	0
8	5	December	2022	360	Rim of Bird Sanctuary	Ov	0	0	0
8	5	December	2022	361	Rim of Bird Sanctuary	Ov					dry
8	5	December	2022	362	Rim of Bird Sanctuary	Ov	0	0	0
8	5	December	2022	FW1	Ground Pool	Pool					dry
8	5	December	2022	FW2	Ground Pool	Pool					dry
8	5	December	2022	FW3	Ground Pool	Pool					dry
8	5	December	2022	FW4	Ground Pool	Pool					dry
8	5	December	2022	FW5	Drum	Drum	0	10	0
8	5	December	2022	FW6	Tyre	Tyre	0	0	0
8	5	December	2022	FW7	Tyre	Tyre	0	0	0
8	5	December	2022	FW8	Tyre	Tyre	0	0	0
9	9	December	2022	331	Fishing Port	Ov					dry
9	9	December	2022	332	Ground Pool	Pool	0	0	0
9	9	December	2022	333	Near Ruin	Ov	0	0	0
9	9	December	2022	334	Near Tree	Ov	0	0	1
9	9	December	2022	335	Near Yellow building	Ov	0	0	4
9	9	December	2022	336	Close to blue oil tank	Ov	0	0	0
9	9	December	2022	337	Bushes end of yard	Ov	0	0	0
9	9	December	2022	338	Wheel Opp CID	Tyre	0	0	21
9	9	December	2022	339	Under tree opp TSmith	Ov					dry
9	9	December	2022	340	Yard of BUC opp CID_TSmith	Ov	0	0	0
9	9	December	2022	341	Behind Happy Snack	Ov	0	0	0
9	9	December	2022	342	Near alcohol&molasses	Ov	0	0	0
9	9	December	2022	343	Chagossian Monument	Ov	0	0	0
9	9	December	2022	344	next to chagossian monument	Ov					dry
9	9	December	2022	345	Rubber tyres Coast guard quay	Tyre	0	0	2
9	9	December	2022	346	near black oil tank Quay D	Ov	0	0	0
9	9	December	2022	347	near Flemingo Passenger terminal	Ov	0	0	11
9	9	December	2022	348	Behind Ports Health Office	Ov	0	0	0
9	9	December	2022	350	Near MoHW Quarantine Bldg	Ov	0	0	0
9	9	December	2022	351	Bareland near Gate of Freeport16	Ov	0	0	0
9	9	December	2022	352	Bareland Electrical riser	Ov	0	0	0
9	9	December	2022	353	Bareland ground pool	Pool	0	0	0
9	9	December	2022	354	Near gate MCFI	Ov	0	0	0
9	9	December	2022	355	Near MCFI close to sea	Ov	0	0	0
9	9	December	2022	356	Velogic African Village	Ov	0	0	0
9	9	December	2022	357	Ground Pool sandy parking	Pool	0	0	0
9	9	December	2022	358	Engen Head Office front garden	Ov	0	0	1
9	9	December	2022	360	Rim of Bird Sanctuary	Ov	0	0	0
9	9	December	2022	361	Rim of Bird Sanctuary	Ov	0	0	0
9	9	December	2022	362	Rim of Bird Sanctuary	Ov	0	0	0
9	9	December	2022	FW1	Ground Pool	Pool	0	0	0	2
9	9	December	2022	FW2	Ground Pool	Pool	0	0	0	5
9	9	December	2022	FW3	Ground Pool	Pool	0	0	0	4
9	9	December	2022	FW4	Ground Pool	Pool	0	0	0	1
9	9	December	2022	FW5	Drum	Drum	0	0	0
9	9	December	2022	FW6	Tyre	Tyre					dry
9	9	December	2022	FW7	Tyre	Tyre	0	0	0
9	9	December	2022	FW8	Tyre	Tyre	0	0	0
10	16	December	2022	331	Fishing Port	Ov					dry
10	16	December	2022	332	Ground Pool	Pool					missing
10	16	December	2022	333	Near Ruin	Ov					missing
10	16	December	2022	334	Near Tree	Ov	0	0	0
10	16	December	2022	335	Near Yellow building	Ov	0	0	13
10	16	December	2022	336	Close to blue oil tank	Ov	0	0	15
10	16	December	2022	337	Bushes end of yard	Ov					dry
10	16	December	2022	338	Wheel Opp CID	Tyre	0	0	25
10	16	December	2022	339	Under tree opp TSmith	Ov					dry
10	16	December	2022	340	Yard of BUC opp CID_TSmith	Ov	0	0	8
10	16	December	2022	341	Behind Happy Snack	Ov	0	0	0
10	16	December	2022	342	Near alcohol&molasses	Ov	0	0	0
10	16	December	2022	343	Chagossian Monument	Ov	0	0	20
10	16	December	2022	344	next to chagossian monument	Ov	0	0	0
10	16	December	2022	345	Rubber tyres Coast guard quay	Tyre	0	0	0
10	16	December	2022	346	near black oil tank Quay D	Ov					dry
10	16	December	2022	347	near Flemingo Passenger terminal	Ov	0	0	0
10	16	December	2022	348	Behind Ports Health Office	Ov	0	0	1
10	16	December	2022	350	Near MoHW Quarantine Bldg	Ov	0	0	0
10	16	December	2022	351	Bareland near Gate of Freeport16	Ov	0	0	0
10	16	December	2022	352	Bareland Electrical riser	Ov	0	0	0
10	16	December	2022	353	Bareland ground pool	Pool	0	0	0
10	16	December	2022	354	Near gate MCFI	Ov					dry
10	16	December	2022	355	Near MCFI close to sea	Ov					missing
10	16	December	2022	356	Velogic African Village	Ov	0	0	0
10	16	December	2022	357	Ground Pool sandy parking	Pool	0	0	25
10	16	December	2022	358	Engen Head Office front garden	Ov					missing
10	16	December	2022	360	Rim of Bird Sanctuary	Ov					missing
10	16	December	2022	361	Rim of Bird Sanctuary	Ov	0	0	0
10	16	December	2022	362	Rim of Bird Sanctuary	Ov	0	0	15
10	16	December	2022	FW1	Ground Pool	Pool	0	0	10	6
10	16	December	2022	FW2	Ground Pool	Pool	0	15	0	7
10	16	December	2022	FW3	Ground Pool	Pool	0	10	0	8
10	16	December	2022	FW4	Ground Pool	Pool	0	0	0	12
10	16	December	2022	FW5	Drum	Drum	0	0	0
10	16	December	2022	FW6	Tyre	Tyre					dry
10	16	December	2022	FW7	Tyre	Tyre	0	0	0
10	16	December	2022	FW8	Tyre	Tyre					dry
11	23	December	2022	331	Fishing Port	Ov	0	0	0
11	23	December	2022	332	Ground Pool	Pool	0	0	0
11	23	December	2022	333	Near Ruin	Ov	0	0	6
11	23	December	2022	334	Near Tree	Ov	0	0	0
11	23	December	2022	335	Near Yellow building	Ov	0	0	7
11	23	December	2022	336	Close to blue oil tank	Ov	0	0	0
11	23	December	2022	337	Bushes end of yard	Ov	0	0	4
11	23	December	2022	338	Wheel Opp CID	Tyre	0	0	0
11	23	December	2022	339	Under tree opp TSmith	Ov	0	0	0
11	23	December	2022	340	Yard of BUC opp CID_TSmith	Ov	0	0			dry
11	23	December	2022	341	Behind Happy Snack	Ov	0	0	8
11	23	December	2022	342	Near alcohol&molasses	Ov	0	0	0
11	23	December	2022	343	Chagossian Monument	Ov	0	0			dry
11	23	December	2022	344	next to chagossian monument	Ov	0	0			dry
11	23	December	2022	345	Rubber tyres Coast guard quay	Tyre	0	0	0
11	23	December	2022	346	near black oil tank Quay D	Ov	0	0	0
11	23	December	2022	347	near Flemingo Passenger terminal	Ov	0	0	0
11	23	December	2022	348	Behind Ports Health Office	Ov	0	0	0
11	23	December	2022	350	Near MoHW Quarantine Bldg	Ov	0	0	0
11	23	December	2022	351	Bareland near Gate of Freeport16	Ov	0	0	0
11	23	December	2022	352	Bareland Electrical riser	Ov	0	0	0
11	23	December	2022	353	Bareland ground pool	Pool	0	0	0
11	23	December	2022	354	Near gate MCFI	Ov	0	0	0
11	23	December	2022	355	Near MCFI close to sea	Ov	0	0	0
11	23	December	2022	356	Velogic African Village	Ov	0	0	10
11	23	December	2022	357	Ground Pool sandy parking	Pool	0	0	1
11	23	December	2022	358	Engen Head Office front garden	Ov	0	0	0
11	23	December	2022	360	Rim of Bird Sanctuary	Ov	0	0	0
11	23	December	2022	361	Rim of Bird Sanctuary	Ov	0	0	0
11	23	December	2022	362	Rim of Bird Sanctuary	Ov	0	0	0
11	23	December	2022	FW1	Ground Pool	Pool	0	0	0	21
11	23	December	2022	FW2	Ground Pool	Pool	0	0	0	11
11	23	December	2022	FW3	Ground Pool	Pool	0	0	0	2
11	23	December	2022	FW4	Ground Pool	Pool	0	0	0	4
11	23	December	2022	FW5	Drum	Drum	0	0	0
11	23	December	2022	FW6	Tyre	Tyre	0	0	0
11	23	December	2022	FW7	Tyre	Tyre	0	0	0
11	23	December	2022	FW8	Tyre	Tyre	0	0	0
12	28	December	2022	331	Fishing Port	Ov					dry
12	28	December	2022	332	Ground Pool	Pool	0	0	10
12	28	December	2022	333	Near Ruin	Ov					dry
12	28	December	2022	334	Near Tree	Ov					dry
12	28	December	2022	335	Near Yellow building	Ov					dry
12	28	December	2022	336	Close to blue oil tank	Ov					dry
12	28	December	2022	337	Bushes end of yard	Ov	0	0	5
12	28	December	2022	338	Wheel Opp CID	Tyre					dry
12	28	December	2022	339	Under tree opp TSmith	Ov					dry
12	28	December	2022	340	Yard of BUC opp CID_TSmith	Ov	0	0	10
12	28	December	2022	341	Behind Happy Snack	Ov					dry
12	28	December	2022	342	Near alcohol&molasses	Ov	0	0	0
12	28	December	2022	343	Chagossian Monument	Ov					dry
12	28	December	2022	344	next to chagossian monument	Ov					dry
12	28	December	2022	345	Rubber tyres Coast guard quay	Tyre					dry
12	28	December	2022	346	near black oil tank Quay D	Ov					dry
12	28	December	2022	347	near Flemingo Passenger terminal	Ov	0	0	0
12	28	December	2022	348	Behind Ports Health Office	Ov	0	0	0
12	28	December	2022	350	Near MoHW Quarantine Bldg	Ov	0	2	0
12	28	December	2022	351	Bareland near Gate of Freeport16	Ov					dry
12	28	December	2022	352	Bareland Electrical riser	Ov					dry
12	28	December	2022	353	Bareland ground pool	Pool	0	0	4
12	28	December	2022	354	Near gate MCFI	Ov					dry
12	28	December	2022	355	Near MCFI close to sea	Ov	0	0	0
12	28	December	2022	356	Velogic African Village	Ov	0	0	0
12	28	December	2022	357	Ground Pool sandy parking	Pool	0	0	3
12	28	December	2022	358	Engen Head Office front garden	Ov					dry
12	28	December	2022	360	Rim of Bird Sanctuary	Ov	0	0	0
12	28	December	2022	361	Rim of Bird Sanctuary	Ov	0	0	2
12	28	December	2022	362	Rim of Bird Sanctuary	Ov	0	12	0
12	28	December	2022	FW1	Ground Pool	Pool	0	10	23	3
12	28	December	2022	FW2	Ground Pool	Pool	0	6	0	2
12	28	December	2022	FW3	Ground Pool	Pool	0	0	0	21
12	28	December	2022	FW4	Ground Pool	Pool	0	25	0	7
12	28	December	2022	FW5	Drum	Drum	0	5	0
12	28	December	2022	FW6	Tyre	Tyre	0	0	0
12	28	December	2022	FW7	Tyre	Tyre					dry
12	28	December	2022	FW8	Tyre	Tyre	0	0	0
13	6	January	2023	331	Fishing Port	Ov					dry
13	6	January	2023	332	Ground Pool	Pool					missing
13	6	January	2023	333	Near Ruin	Ov	0	0	34
13	6	January	2023	334	Near Tree	Ov					dry
13	6	January	2023	335	Near Yellow building	Ov					missing
13	6	January	2023	336	Close to blue oil tank	Ov	0	0	2
13	6	January	2023	337	Bushes end of yard	Ov					dry
13	6	January	2023	338	Wheel Opp CID	Tyre	0	0	39
13	6	January	2023	339	Under tree opp TSmith	Ov					dry
13	6	January	2023	340	Yard of BUC opp CID_TSmith	Ov	0	0	15
13	6	January	2023	341	Behind Happy Snack	Ov					dry
13	6	January	2023	342	Near alcohol&molasses	Ov	0	0	0
13	6	January	2023	343	Chagossian Monument	Ov	0	0	15
13	6	January	2023	344	next to chagossian monument	Ov					dry
13	6	January	2023	345	Rubber tyres Coast guard quay	Tyre					dry
13	6	January	2023	346	near black oil tank Quay D	Ov	0	0	1		dry
13	6	January	2023	347	near Flemingo Passenger terminal	Ov	0	0	10
13	6	January	2023	348	Behind Ports Health Office	Ov	0	0	0
13	6	January	2023	350	Near MoHW Quarantine Bldg	Ov					dry
13	6	January	2023	351	Bareland near Gate of Freeport16	Ov					dry
13	6	January	2023	352	Bareland Electrical riser	Ov					dry
13	6	January	2023	353	Bareland ground pool	Pool	0	0	0
13	6	January	2023	354	Near gate MCFI	Ov	0	0	0
13	6	January	2023	355	Near MCFI close to sea	Ov	0	0	0
13	6	January	2023	356	Velogic African Village	Ov	0	0	0
13	6	January	2023	357	Ground Pool sandy parking	Pool	0	0	6
13	6	January	2023	358	Engen Head Office front garden	Ov					dry
13	6	January	2023	360	Rim of Bird Sanctuary	Ov	0	0	1
13	6	January	2023	361	Rim of Bird Sanctuary	Ov	0	0	3
13	6	January	2023	362	Rim of Bird Sanctuary	Ov	0	0	10
13	6	January	2023	FW1	Ground Pool	Pool	0	0	0	0
13	6	January	2023	FW2	Ground Pool	Pool	0	0	0	0
13	6	January	2023	FW3	Ground Pool	Pool	0	0	0	0
13	6	January	2023	FW4	Ground Pool	Pool	0	0	0	0
13	6	January	2023	FW5	Drum	Drum	0	0	0
13	6	January	2023	FW6	Tyre	Tyre	0	0	0
13	6	January	2023	FW7	Tyre	Tyre	0	0	0
13	6	January	2023	FW8	Tyre	Tyre	0	0	0
14	13	January	2023	331	Fishing Port	Ov					turn over
14	13	January	2023	332	Ground Pool	Pool					turn over
14	13	January	2023	333	Near Ruin	Ov	0	0	0
14	13	January	2023	334	Near Tree	Ov	0	0	0
14	13	January	2023	335	Near Yellow building	Ov					replaced
14	13	January	2023	336	Close to blue oil tank	Ov					replaced
14	13	January	2023	337	Bushes end of yard	Ov	0	0	10
14	13	January	2023	338	Wheel Opp CID	Tyre	0	0	30
14	13	January	2023	339	Under tree opp TSmith	Ov	0	0	0
14	13	January	2023	340	Yard of BUC opp CID_TSmith	Ov	0	0	39
14	13	January	2023	341	Behind Happy Snack	Ov	0	0	0
14	13	January	2023	342	Near alcohol&molasses	Ov	0	0	20
14	13	January	2023	343	Chagossian Monument	Ov	0	0	0
14	13	January	2023	344	next to chagossian monument	Ov					dry
14	13	January	2023	345	Rubber tyres Coast guard quay	Tyre					dry
14	13	January	2023	346	near black oil tank Quay D	Ov					dry
14	13	January	2023	347	near Flemingo Passenger terminal	Ov	0	0	0
14	13	January	2023	348	Behind Ports Health Office	Ov					turn over
14	13	January	2023	350	Near MoHW Quarantine Bldg	Ov					dry
14	13	January	2023	351	Bareland near Gate of Freeport16	Ov	0	0	0
14	13	January	2023	352	Bareland Electrical riser	Ov	0	0	0
14	13	January	2023	353	Bareland ground pool	Pool	0	0	0
14	13	January	2023	354	Near gate MCFI	Ov	0	0	0
14	13	January	2023	355	Near MCFI close to sea	Ov					dry
14	13	January	2023	356	Velogic African Village	Ov	0	0	0
14	13	January	2023	357	Ground Pool sandy parking	Pool	0	0	0
14	13	January	2023	358	Engen Head Office front garden	Ov					dry
14	13	January	2023	360	Rim of Bird Sanctuary	Ov	0	0	31
14	13	January	2023	361	Rim of Bird Sanctuary	Ov	0	0	0
14	13	January	2023	362	Rim of Bird Sanctuary	Ov	0	0	0
14	13	January	2023	FW1	Ground Pool	Pool	0	0	0	11
14	13	January	2023	FW2	Ground Pool	Pool	0	0	0	2
14	13	January	2023	FW3	Ground Pool	Pool	0	0	0	3
14	13	January	2023	FW4	Ground Pool	Pool	0	0	0	18
14	13	January	2023	FW5	Drum	Drum	0	0	0
14	13	January	2023	FW6	Tyre	Tyre	0	0	0
14	13	January	2023	FW7	Tyre	Tyre	0	0	0
14	13	January	2023	FW8	Tyre	Tyre	0	0	0
15	25	January	2023	331	Fishing Port	Ov	0	0	62
15	25	January	2023	332	Ground Pool	Pool	0	0	0
15	25	January	2023	333	Near Ruin	Ov	0	0	15
15	25	January	2023	334	Near Tree	Ov	0	0	7
15	25	January	2023	335	Near Yellow building	Ov	0	0	0
15	25	January	2023	336	Close to blue oil tank	Ov	0	0	12
15	25	January	2023	337	Bushes end of yard	Ov	0	0	0
15	25	January	2023	338	Wheel Opp CID	Tyre	0	0	0
15	25	January	2023	339	Under tree opp TSmith	Ov	0	0	0
15	25	January	2023	340	Yard of BUC opp CID_TSmith	Ov	0	0	0
15	25	January	2023	341	Behind Happy Snack	Ov	0	0	0
15	25	January	2023	342	Near alcohol&molasses	Ov	0	0	0
15	25	January	2023	343	Chagossian Monument	Ov	0	0	0
15	25	January	2023	344	next to chagossian monument	Ov	0	0	14
15	25	January	2023	345	Rubber tyres Coast guard quay	Tyre					missing
15	25	January	2023	346	near black oil tank Quay D	Ov	0	0	0
15	25	January	2023	347	near Flemingo Passenger terminal	Ov	0	0	0
15	25	January	2023	348	Behind Ports Health Office	Ov	0	0	0
15	25	January	2023	350	Near MoHW Quarantine Bldg	Ov	0	0	0
15	25	January	2023	351	Bareland near Gate of Freeport16	Ov	0	0	0
15	25	January	2023	352	Bareland Electrical riser	Ov	0	0	0
15	25	January	2023	353	Bareland ground pool	Pool	0	0	0
15	25	January	2023	354	Near gate MCFI	Ov	0	0	0
15	25	January	2023	355	Near MCFI close to sea	Ov	0	0	0
15	25	January	2023	356	Velogic African Village	Ov					dry
15	25	January	2023	357	Ground Pool sandy parking	Pool	0	0	0
15	25	January	2023	358	Engen Head Office front garden	Ov	0	0	0
15	25	January	2023	360	Rim of Bird Sanctuary	Ov	0	0	0
15	25	January	2023	361	Rim of Bird Sanctuary	Ov	0	0	0
15	25	January	2023	362	Rim of Bird Sanctuary	Ov	0	0	0
15	25	January	2023	FW1	Ground Pool	Pool	0	9	0	5
15	25	January	2023	FW2	Ground Pool	Pool	0	9	0	7
15	25	January	2023	FW3	Ground Pool	Pool	0	9	0	21
15	25	January	2023	FW4	Ground Pool	Pool	0	9	0	22
15	25	January	2023	FW5	Drum	Drum	0	9	0
15	25	January	2023	FW6	Tyre	Tyre	0	0	0
15	25	January	2023	FW7	Tyre	Tyre	0	0	0
15	25	January	2023	FW8	Tyre	Tyre	0	0	0
16	30	January	2023	331	Fishing Port	Ov	0	0	0
16	30	January	2023	332	Ground Pool	Pool	0	0	0
16	30	January	2023	333	Near Ruin	Ov	0	0	8
16	30	January	2023	334	Near Tree	Ov	0	0	0
16	30	January	2023	335	Near Yellow building	Ov	0	0	0
16	30	January	2023	336	Close to blue oil tank	Ov	0	0	0
16	30	January	2023	337	Bushes end of yard	Ov	0	0	0
16	30	January	2023	338	Wheel Opp CID	Tyre	0	0	12
16	30	January	2023	339	Under tree opp TSmith	Ov	0	0	0
16	30	January	2023	340	Yard of BUC opp CID_TSmith	Ov	0	0	0
16	30	January	2023	341	Behind Happy Snack	Ov	0	0	0
16	30	January	2023	342	Near alcohol&molasses	Ov	0	0	0
16	30	January	2023	343	Chagossian Monument	Ov	0	0	15
16	30	January	2023	344	next to chagossian monument	Ov	0	0	0
16	30	January	2023	345	Rubber tyres Coast guard quay	Tyre	0	0	0
16	30	January	2023	346	near black oil tank Quay D	Ov	0	0	0
16	30	January	2023	347	near Flemingo Passenger terminal	Ov	0	0	0
16	30	January	2023	348	Behind Ports Health Office	Ov	0	0	0
16	30	January	2023	350	Near MoHW Quarantine Bldg	Ov	0	0	0
16	30	January	2023	351	Bareland near Gate of Freeport16	Ov	0	0	0
16	30	January	2023	352	Bareland Electrical riser	Ov	0	0	0
16	30	January	2023	353	Bareland ground pool	Pool	0	0	10
16	30	January	2023	354	Near gate MCFI	Ov	0	0	0
16	30	January	2023	355	Near MCFI close to sea	Ov	0	0	0
16	30	January	2023	356	Velogic African Village	Ov	0	0	0
16	30	January	2023	357	Ground Pool sandy parking	Pool	0	0	15
16	30	January	2023	358	Engen Head Office front garden	Ov	0	0	0
16	30	January	2023	360	Rim of Bird Sanctuary	Ov	0	0	0
16	30	January	2023	361	Rim of Bird Sanctuary	Ov	0	0	0
16	30	January	2023	362	Rim of Bird Sanctuary	Ov					missing
16	30	January	2023	FW1	Ground Pool	Pool	0	0	0	0
16	30	January	2023	FW2	Ground Pool	Pool	0	5	0	2
16	30	January	2023	FW3	Ground Pool	Pool	0	8	0	7
16	30	January	2023	FW4	Ground Pool	Pool	0	5	0	17
16	30	January	2023	FW5	Drum	Drum	0	10	0
16	30	January	2023	FW6	Tyre	Tyre	0	0	0
16	30	January	2023	FW7	Tyre	Tyre	0	8	0
16	30	January	2023	FW8	Tyre	Tyre	0	8
17	3	February	2023	331	Fishing Port	Ov	0	0	0
17	3	February	2023	332	Ground Pool	Pool	0	0	0
17	3	February	2023	333	Near Ruin	Ov	0	0	0
17	3	February	2023	334	Near Tree	Ov	0	0	10
17	3	February	2023	335	Near Yellow building	Ov	0	0	0
17	3	February	2023	336	Close to blue oil tank	Ov	0	0	0
17	3	February	2023	337	Bushes end of yard	Ov	0	0	20
17	3	February	2023	338	Wheel Opp CID	Tyre	0	0	0
17	3	February	2023	339	Under tree opp TSmith	Ov	0	0	0
17	3	February	2023	340	Yard of BUC opp CID_TSmith	Ov	0	0	0
17	3	February	2023	341	Behind Happy Snack	Ov	0	0	0
17	3	February	2023	342	Near alcohol&molasses	Ov	0	0	0
17	3	February	2023	343	Chagossian Monument	Ov	0	0	0
17	3	February	2023	344	next to chagossian monument	Ov	0	0	0
17	3	February	2023	345	Rubber tyres Coast guard quay	Tyre	0	0	0
17	3	February	2023	346	near black oil tank Quay D	Ov	0	0	0
17	3	February	2023	347	near Flemingo Passenger terminal	Ov	0	0	0
17	3	February	2023	348	Behind Ports Health Office	Ov	0	0	0
17	3	February	2023	350	Near MoHW Quarantine Bldg	Ov	0	0	0
17	3	February	2023	351	Bareland near Gate of Freeport16	Ov	0	0	0
17	3	February	2023	352	Bareland Electrical riser	Ov	0	0	0
17	3	February	2023	353	Bareland ground pool	Pool	0	0	5
17	3	February	2023	354	Near gate MCFI	Ov	0	0	0
17	3	February	2023	355	Near MCFI close to sea	Ov	0	0	6
17	3	February	2023	356	Velogic African Village	Ov	0	0	0
17	3	February	2023	357	Ground Pool sandy parking	Pool	0	0	2
17	3	February	2023	358	Engen Head Office front garden	Ov	0	0	0
17	3	February	2023	360	Rim of Bird Sanctuary	Ov	0	0	0
17	3	February	2023	361	Rim of Bird Sanctuary	Ov	0	0	0
17	3	February	2023	362	Rim of Bird Sanctuary	Ov	0	0	3
17	3	February	2023	FW1	Ground Pool	Pool	0	0	0	4
17	3	February	2023	FW2	Ground Pool	Pool	0	0	0	5
17	3	February	2023	FW3	Ground Pool	Pool	0	0	0	3
17	3	February	2023	FW4	Ground Pool	Pool	0	0	0	7
17	3	February	2023	FW5	Drum	Drum	0	0	0
17	3	February	2023	FW6	Tyre	Tyre	0	0	0
17	3	February	2023	FW7	Tyre	Tyre	0	0	0
17	3	February	2023	FW8	Tyre	Tyre	0	0	0
18	10	February	2023	331	Fishing Port	Ov	0	0	30
18	10	February	2023	332	Ground Pool	Pool	0	0	15
18	10	February	2023	333	Near Ruin	Ov	0	0	10
18	10	February	2023	334	Near Tree	Ov	0	0	0
18	10	February	2023	335	Near Yellow building	Ov	0	0	2
18	10	February	2023	336	Close to blue oil tank	Ov	0	0	0
18	10	February	2023	337	Bushes end of yard	Ov	0	0	7
18	10	February	2023	338	Wheel Opp CID	Tyre	0	0	12
18	10	February	2023	339	Under tree opp TSmith	Ov	0	0	2
18	10	February	2023	340	Yard of BUC opp CID_TSmith	Ov	0	0	5
18	10	February	2023	341	Behind Happy Snack	Ov	0	0	0
18	10	February	2023	342	Near alcohol&molasses	Ov	0	0	0
18	10	February	2023	343	Chagossian Monument	Ov	0	0	6
18	10	February	2023	344	next to chagossian monument	Ov	0	0	15
18	10	February	2023	345	Rubber tyres Coast guard quay	Tyre	0	0	0
18	10	February	2023	346	near black oil tank Quay D	Ov	0	0	0
18	10	February	2023	347	near Flemingo Passenger terminal	Ov	0	0	0
18	10	February	2023	348	Behind Ports Health Office	Ov	0	0	0
18	10	February	2023	350	Near MoHW Quarantine Bldg	Ov					dry
18	10	February	2023	351	Bareland near Gate of Freeport16	Ov	0	0	10
18	10	February	2023	352	Bareland Electrical riser	Ov	0	0	10
18	10	February	2023	353	Bareland ground pool	Pool	0	0	0
18	10	February	2023	354	Near gate MCFI	Ov	0	0	0
18	10	February	2023	355	Near MCFI close to sea	Ov	0	0	0
18	10	February	2023	356	Velogic African Village	Ov	0	0	0
18	10	February	2023	357	Ground Pool sandy parking	Pool	0	0	0
18	10	February	2023	358	Engen Head Office front garden	Ov	0	0	10
18	10	February	2023	360	Rim of Bird Sanctuary	Ov	0	0	0
18	10	February	2023	361	Rim of Bird Sanctuary	Ov	0	0	0
18	10	February	2023	362	Rim of Bird Sanctuary	Ov	0	0	10
18	10	February	2023	FW1	Ground Pool	Pool	0	0	0	9
18	10	February	2023	FW2	Ground Pool	Pool	0	0	0	11
18	10	February	2023	FW3	Ground Pool	Pool	0	0	0	2
18	10	February	2023	FW4	Ground Pool	Pool	0	0	0	0
18	10	February	2023	FW5	Drum	Drum	0	0	0
18	10	February	2023	FW6	Tyre	Tyre	0	0	0
18	10	February	2023	FW7	Tyre	Tyre	0	0	0
18	10	February	2023	FW8	Tyre	Tyre	0	0	0
19	17	February	2023	331	Fishing Port	Ov	0	0	0
19	17	February	2023	332	Ground Pool	Pool	0	0	10
19	17	February	2023	333	Near Ruin	Ov	0	0	0
19	17	February	2023	334	Near Tree	Ov	0	0	10
19	17	February	2023	335	Near Yellow building	Ov	0	0	0
19	17	February	2023	336	Close to blue oil tank	Ov	0	0	0
19	17	February	2023	337	Bushes end of yard	Ov	0	0	1
19	17	February	2023	338	Wheel Opp CID	Tyre	0	0	0
19	17	February	2023	339	Under tree opp TSmith	Ov	0	0	0
19	17	February	2023	340	Yard of BUC opp CID_TSmith	Ov	0	0	34
19	17	February	2023	341	Behind Happy Snack	Ov	0	0	50
19	17	February	2023	342	Near alcohol&molasses	Ov	0	0	15
19	17	February	2023	343	Chagossian Monument	Ov	0	0	0
19	17	February	2023	344	next to chagossian monument	Ov	0	0	10
19	17	February	2023	345	Rubber tyres Coast guard quay	Tyre	0	0	5
19	17	February	2023	346	near black oil tank Quay D	Ov	0	0	0
19	17	February	2023	347	near Flemingo Passenger terminal	Ov	0	0	2
19	17	February	2023	348	Behind Ports Health Office	Ov	0	0	0
19	17	February	2023	350	Near MoHW Quarantine Bldg	Ov	0	0	0
19	17	February	2023	351	Bareland near Gate of Freeport16	Ov	0	0	20
19	17	February	2023	352	Bareland Electrical riser	Ov	0	0	15
19	17	February	2023	353	Bareland ground pool	Pool					missing/replaced
19	17	February	2023	354	Near gate MCFI	Ov					dry
19	17	February	2023	355	Near MCFI close to sea	Ov					dry
19	17	February	2023	356	Velogic African Village	Ov	0	0
19	17	February	2023	357	Ground Pool sandy parking	Pool					turn over
19	17	February	2023	358	Engen Head Office front garden	Ov	0	0	8
19	17	February	2023	360	Rim of Bird Sanctuary	Ov	0	0	8
19	17	February	2023	361	Rim of Bird Sanctuary	Ov	0	0	3
19	17	February	2023	362	Rim of Bird Sanctuary	Ov					dry
19	17	February	2023	FW1	Ground Pool	Pool	0	0	3	3
19	17	February	2023	FW2	Ground Pool	Pool	0	0	0	0
19	17	February	2023	FW3	Ground Pool	Pool	0	0	0	0
19	17	February	2023	FW4	Ground Pool	Pool	0	0	0	0
19	17	February	2023	FW5	Drum	Drum	0	0	0
19	17	February	2023	FW6	Tyre	Tyre	0	0	0
19	17	February	2023	FW7	Tyre	Tyre	0	0	0
19	17	February	2023	FW8	Tyre	Tyre	0	0	0
20	24	February	2023	331	Fishing Port	Ov	0	0	1
20	24	February	2023	332	Ground Pool	Pool	0	0	10
20	24	February	2023	333	Near Ruin	Ov					turn over
20	24	February	2023	334	Near Tree	Ov	0	0	12
20	24	February	2023	335	Near Yellow building	Ov	0	0	10
20	24	February	2023	336	Close to blue oil tank	Ov	0	0	15
20	24	February	2023	337	Bushes end of yard	Ov	0	0	0
20	24	February	2023	338	Wheel Opp CID	Tyre	0	0	12
20	24	February	2023	339	Under tree opp TSmith	Ov					missing
20	24	February	2023	340	Yard of BUC opp CID_TSmith	Ov	0	0	10
20	24	February	2023	341	Behind Happy Snack	Ov	0	0	15
20	24	February	2023	342	Near alcohol&molasses	Ov	0	0	10
20	24	February	2023	343	Chagossian Monument	Ov	0	0	10
20	24	February	2023	344	next to chagossian monument	Ov	0	0	5
20	24	February	2023	345	Rubber tyres Coast guard quay	Tyre					missing
20	24	February	2023	346	near black oil tank Quay D	Ov					missing
20	24	February	2023	347	near Flemingo Passenger terminal	Ov	0	0	0
20	24	February	2023	348	Behind Ports Health Office	Ov	0	0	0
20	24	February	2023	350	Near MoHW Quarantine Bldg	Ov	0	0	0
20	24	February	2023	351	Bareland near Gate of Freeport16	Ov	0	0	0
20	24	February	2023	352	Bareland Electrical riser	Ov	0	0	8
20	24	February	2023	353	Bareland ground pool	Pool	0	0	0
20	24	February	2023	354	Near gate MCFI	Ov	0	0	20
20	24	February	2023	355	Near MCFI close to sea	Ov	0	0	10
20	24	February	2023	356	Velogic African Village	Ov	0	0	0
20	24	February	2023	357	Ground Pool sandy parking	Pool	0	0	25
20	24	February	2023	358	Engen Head Office front garden	Ov	0	0	10
20	24	February	2023	360	Rim of Bird Sanctuary	Ov	0	0	0
20	24	February	2023	361	Rim of Bird Sanctuary	Ov	0	0	0
20	24	February	2023	362	Rim of Bird Sanctuary	Ov					turnover
20	24	February	2023	FW1	Ground Pool	Pool	0	0	0	0
20	24	February	2023	FW2	Ground Pool	Pool	0	0	0	0
20	24	February	2023	FW3	Ground Pool	Pool	0	0	0	0
20	24	February	2023	FW4	Ground Pool	Pool	0	0	0	0
20	24	February	2023	FW5	Drum	Drum	0	0	0
20	24	February	2023	FW6	Tyre	Tyre	0	0	0
20	24	February	2023	FW7	Tyre	Tyre	0	0	0
20	24	February	2023	FW8	Tyre	Tyre	0	0	0
21	3	March	2023	331	Fishing Port	Ov	0	0	0
21	3	March	2023	332	Ground Pool	Pool	0	0	15
21	3	March	2023	333	Near Ruin	Ov	0	0	18
21	3	March	2023	334	Near Tree	Ov	0	0	12
21	3	March	2023	335	Near Yellow building	Ov	0	0	20
21	3	March	2023	336	Close to blue oil tank	Ov					missing
21	3	March	2023	337	Bushes end of yard	Ov	0	0	0
21	3	March	2023	338	Wheel Opp CID	Tyre	0	0	7
21	3	March	2023	339	Under tree opp TSmith	Ov					replaced
21	3	March	2023	340	Yard of BUC opp CID_TSmith	Ov	0	0	5
21	3	March	2023	341	Behind Happy Snack	Ov	0	0	2
21	3	March	2023	342	Near alcohol&molasses	Ov	0	0	2
21	3	March	2023	343	Chagossian Monument	Ov	0	0	0
21	3	March	2023	344	next to chagossian monument	Ov	0	0	0
21	3	March	2023	345	Rubber tyres Coast guard quay	Tyre					replaced
21	3	March	2023	346	near black oil tank Quay D	Ov	0	0	0
21	3	March	2023	347	near Flemingo Passenger terminal	Ov					replaced
21	3	March	2023	348	Behind Ports Health Office	Ov					overturn
21	3	March	2023	350	Near MoHW Quarantine Bldg	Ov	0	0	0
21	3	March	2023	351	Bareland near Gate of Freeport16	Ov	0	0	25
21	3	March	2023	352	Bareland Electrical riser	Ov	0	0	25
21	3	March	2023	353	Bareland ground pool	Pool	0	0	0
21	3	March	2023	354	Near gate MCFI	Ov	0	0	25
21	3	March	2023	355	Near MCFI close to sea	Ov					turn over
21	3	March	2023	356	Velogic African Village	Ov					turn over
21	3	March	2023	357	Ground Pool sandy parking	Pool	0	0	12
21	3	March	2023	358	Engen Head Office front garden	Ov	0	0	10
21	3	March	2023	360	Rim of Bird Sanctuary	Ov	0	0	15
21	3	March	2023	361	Rim of Bird Sanctuary	Ov	0	0	6
21	3	March	2023	362	Rim of Bird Sanctuary	Ov	0	0	25
21	3	March	2023	FW1	Ground Pool	Pool	0	0	0	8
21	3	March	2023	FW2	Ground Pool	Pool	0	0	0	7
21	3	March	2023	FW3	Ground Pool	Pool	0	0	0	5
21	3	March	2023	FW4	Ground Pool	Pool	0	0	0	5
21	3	March	2023	FW5	Drum	Drum	0	0	0
21	3	March	2023	FW6	Tyre	Tyre	0	0	0
21	3	March	2023	FW7	Tyre	Tyre	0	0	0
21	3	March	2023	FW8	Tyre	Tyre	0	0	0
22	10	March	2023	331	Fishing Port	Ov	0	0	8
22	10	March	2023	332	Ground Pool	Pool					turn over
22	10	March	2023	333	Near Ruin	Ov					missing
22	10	March	2023	334	Near Tree	Ov	0	0	15
22	10	March	2023	335	Near Yellow building	Ov	0	0	7
22	10	March	2023	336	Close to blue oil tank	Ov					replaced
22	10	March	2023	337	Bushes end of yard	Ov					turn over
22	10	March	2023	338	Wheel Opp CID	Tyre	0	0	15
22	10	March	2023	339	Under tree opp TSmith	Ov					replaced
22	10	March	2023	340	Yard of BUC opp CID_TSmith	Ov	0	0	10
22	10	March	2023	341	Behind Happy Snack	Ov	0	0	5
22	10	March	2023	342	Near alcohol&molasses	Ov	0	0	10
22	10	March	2023	343	Chagossian Monument	Ov	0	0	10
22	10	March	2023	344	next to chagossian monument	Ov	0	0	10
22	10	March	2023	345	Rubber tyres Coast guard quay	Tyre					replaced
22	10	March	2023	346	near black oil tank Quay D	Ov	0	0	0
22	10	March	2023	347	near Flemingo Passenger terminal	Ov					replaced
22	10	March	2023	348	Behind Ports Health Office	Ov	0	0	0
22	10	March	2023	350	Near MoHW Quarantine Bldg	Ov	0	0	0
22	10	March	2023	351	Bareland near Gate of Freeport16	Ov	0	0	2
22	10	March	2023	352	Bareland Electrical riser	Ov					turn over
22	10	March	2023	353	Bareland ground pool	Pool	0	0	10
22	10	March	2023	354	Near gate MCFI	Ov	0	0	5
22	10	March	2023	355	Near MCFI close to sea	Ov	0	0	12
22	10	March	2023	356	Velogic African Village	Ov	0	0	0
22	10	March	2023	357	Ground Pool sandy parking	Pool	0	0	10
22	10	March	2023	358	Engen Head Office front garden	Ov	0	0	10
22	10	March	2023	360	Rim of Bird Sanctuary	Ov	0	0	0
22	10	March	2023	361	Rim of Bird Sanctuary	Ov	0	0	0
22	10	March	2023	362	Rim of Bird Sanctuary	Ov	0	0	1
22	10	March	2023	FW1	Ground Pool	Pool	0	0	0	1
22	10	March	2023	FW2	Ground Pool	Pool	0	0	0	0
22	10	March	2023	FW3	Ground Pool	Pool	0	0	0	2
22	10	March	2023	FW4	Ground Pool	Pool	0	0	0	1
22	10	March	2023	FW5	Drum	Drum	0	0	0
22	10	March	2023	FW6	Tyre	Tyre	0	0	0
22	10	March	2023	FW7	Tyre	Tyre	0	0	0
22	10	March	2023	FW8	Tyre	Tyre	0	0	0
23	18	March	2023	331	Fishing Port	Ov	0	0	10
23	18	March	2023	332	Ground Pool	Pool	0	0	10
23	18	March	2023	333	Near Ruin	Ov	0	0	7
23	18	March	2023	334	Near Tree	Ov	0	0	15
23	18	March	2023	335	Near Yellow building	Ov	0	0	6
23	18	March	2023	336	Close to blue oil tank	Ov	0	0	0
23	18	March	2023	337	Bushes end of yard	Ov					dry
23	18	March	2023	338	Wheel Opp CID	Tyre	0	0	7
23	18	March	2023	339	Under tree opp TSmith	Ov	0	0	2
23	18	March	2023	340	Yard of BUC opp CID_TSmith	Ov	0	0	5
23	18	March	2023	341	Behind Happy Snack	Ov	0	0	2
23	18	March	2023	342	Near alcohol&molasses	Ov	0	0	0
23	18	March	2023	343	Chagossian Monument	Ov	0	0	0
23	18	March	2023	344	next to chagossian monument	Ov	0	0	0
23	18	March	2023	345	Rubber tyres Coast guard quay	Tyre	0	0	0
23	18	March	2023	346	near black oil tank Quay D	Ov	0	0	0
23	18	March	2023	347	near Flemingo Passenger terminal	Ov	0	0	0
23	18	March	2023	348	Behind Ports Health Office	Ov	0	0	0
23	18	March	2023	350	Near MoHW Quarantine Bldg	Ov	0	0	0
23	18	March	2023	351	Bareland near Gate of Freeport16	Ov	0	0	20
23	18	March	2023	352	Bareland Electrical riser	Ov					turn over
23	18	March	2023	353	Bareland ground pool	Pool	0	0	0
23	18	March	2023	354	Near gate MCFI	Ov	0	0	10
23	18	March	2023	355	Near MCFI close to sea	Ov	0	0	15
23	18	March	2023	356	Velogic African Village	Ov	0	0	5
23	18	March	2023	357	Ground Pool sandy parking	Pool					turn over
23	18	March	2023	358	Engen Head Office front garden	Ov	0	0	10
23	18	March	2023	360	Rim of Bird Sanctuary	Ov	0	0	4
23	18	March	2023	361	Rim of Bird Sanctuary	Ov	0	0	0
23	18	March	2023	362	Rim of Bird Sanctuary	Ov	0	0	7
23	18	March	2023	FW1	Ground Pool	Pool	0	0	0	2
23	18	March	2023	FW2	Ground Pool	Pool	0	0	0	3
23	18	March	2023	FW3	Ground Pool	Pool	0	0	0	6
23	18	March	2023	FW4	Ground Pool	Pool	0	0	0	5
23	18	March	2023	FW5	Drum	Drum	0	0	0
23	18	March	2023	FW6	Tyre	Tyre	0	0	0
23	18	March	2023	FW7	Tyre	Tyre	0	0	0
23	18	March	2023	FW8	Tyre	Tyre	0	0	0
24	23	March	2023	331	Fishing Port	Ov	0	0	30
24	23	March	2023	332	Ground Pool	Pool	0	0	20
24	23	March	2023	333	Near Ruin	Ov	0	0	10
24	23	March	2023	334	Near Tree	Ov	0	0	0
24	23	March	2023	335	Near Yellow building	Ov	0	0	8
24	23	March	2023	336	Close to blue oil tank	Ov	0	0	1
24	23	March	2023	337	Bushes end of yard	Ov	0	0	6
24	23	March	2023	338	Wheel Opp CID	Tyre	0	0	0
24	23	March	2023	339	Under tree opp TSmith	Ov	0	0	4
24	23	March	2023	340	Yard of BUC opp CID_TSmith	Ov	0	0	15
24	23	March	2023	341	Behind Happy Snack	Ov					dry
24	23	March	2023	342	Near alcohol&molasses	Ov					missing
24	23	March	2023	343	Chagossian Monument	Ov	0	0	7
24	23	March	2023	344	next to chagossian monument	Ov	0	0	15
24	23	March	2023	345	Rubber tyres Coast guard quay	Tyre	0	0	0
24	23	March	2023	346	near black oil tank Quay D	Ov	0	0	5
24	23	March	2023	347	near Flemingo Passenger terminal	Ov	0	0	3
24	23	March	2023	348	Behind Ports Health Office	Ov	0	0	0
24	23	March	2023	350	Near MoHW Quarantine Bldg	Ov	0	0	0
24	23	March	2023	351	Bareland near Gate of Freeport16	Ov	0	0	5
24	23	March	2023	352	Bareland Electrical riser	Ov	0	0	5
24	23	March	2023	353	Bareland ground pool	Pool	0	0	20
24	23	March	2023	354	Near gate MCFI	Ov	0	0	20
24	23	March	2023	355	Near MCFI close to sea	Ov	0	0	10
24	23	March	2023	356	Velogic African Village	Ov	0	0	5
24	23	March	2023	357	Ground Pool sandy parking	Pool	0	0	1
24	23	March	2023	358	Engen Head Office front garden	Ov	0	0	10
24	23	March	2023	360	Rim of Bird Sanctuary	Ov	0	0	8
24	23	March	2023	361	Rim of Bird Sanctuary	Ov	0	0	3
24	23	March	2023	362	Rim of Bird Sanctuary	Ov	0	0	0
24	23	March	2023	FW1	Ground Pool	Pool	0	0	0	4
24	23	March	2023	FW2	Ground Pool	Pool	0	0	0	1
24	23	March	2023	FW3	Ground Pool	Pool	0	0	0	2
24	23	March	2023	FW4	Ground Pool	Pool	0	0	0	3
24	23	March	2023	FW5	Drum	Drum	0	0	7
24	23	March	2023	FW6	Tyre	Tyre	0	0	0
24	23	March	2023	FW7	Tyre	Tyre	0	0	0
24	23	March	2023	FW8	Tyre	Tyre	0	0	0
25	3	April	2023	331	Fishing Port	Ov	0	0	15
25	3	April	2023	332	Ground Pool	Pool	0	0	10
25	3	April	2023	333	Near Ruin	Ov	0	0	10
25	3	April	2023	334	Near Tree	Ov	0	0	12
25	3	April	2023	335	Near Yellow building	Ov	0	0	15
25	3	April	2023	336	Close to blue oil tank	Ov	0	0	0
25	3	April	2023	337	Bushes end of yard	Ov	0	0	8
25	3	April	2023	338	Wheel Opp CID	Tyre	0	0	1
25	3	April	2023	339	Under tree opp TSmith	Ov	0	0	20
25	3	April	2023	340	Yard of BUC opp CID_TSmith	Ov					missing
25	3	April	2023	341	Behind Happy Snack	Ov	0	0			dry
25	3	April	2023	342	Near alcohol&molasses	Ov	0	0	10
25	3	April	2023	343	Chagossian Monument	Ov	0	0	7
25	3	April	2023	344	next to chagossian monument	Ov					turn over
25	3	April	2023	345	Rubber tyres Coast guard quay	Tyre	0	0	5
25	3	April	2023	346	near black oil tank Quay D	Ov					dry
25	3	April	2023	347	near Flemingo Passenger terminal	Ov	0	0	8
25	3	April	2023	348	Behind Ports Health Office	Ov	0	0	0
25	3	April	2023	350	Near MoHW Quarantine Bldg	Ov	0	0	0
25	3	April	2023	351	Bareland near Gate of Freeport16	Ov					dry
25	3	April	2023	352	Bareland Electrical riser	Ov	0	0	0
25	3	April	2023	353	Bareland ground pool	Pool					dry
25	3	April	2023	354	Near gate MCFI	Ov	0	0	0
25	3	April	2023	355	Near MCFI close to sea	Ov					dry
25	3	April	2023	356	Velogic African Village	Ov	0	0	10
25	3	April	2023	357	Ground Pool sandy parking	Pool	0	0	15
25	3	April	2023	358	Engen Head Office front garden	Ov	0	0	15
25	3	April	2023	360	Rim of Bird Sanctuary	Ov					replaced
25	3	April	2023	361	Rim of Bird Sanctuary	Ov	0	0	10
25	3	April	2023	362	Rim of Bird Sanctuary	Ov	0	0	0
25	3	April	2023	FW1	Ground Pool	Pool	0	0	0	8
25	3	April	2023	FW2	Ground Pool	Pool	0	0	0	0
25	3	April	2023	FW3	Ground Pool	Pool	0	0	0	2
25	3	April	2023	FW4	Ground Pool	Pool	0	0	0	10
25	3	April	2023	FW5	Drum	Drum	0	0	0
25	3	April	2023	FW6	Tyre	Tyre	0	0	0
25	3	April	2023	FW7	Tyre	Tyre	0	0	0
25	3	April	2023	FW8	Tyre	Tyre	0	0	0
26	13	April	2023	331	Fishing Port	Ov	0	0	2
26	13	April	2023	332	Ground Pool	Pool	0	0	20
26	13	April	2023	333	Near Ruin	Ov	0	0	11
26	13	April	2023	334	Near Tree	Ov	0	0	10
26	13	April	2023	335	Near Yellow building	Ov	0	0	15
26	13	April	2023	336	Close to blue oil tank	Ov	0	0	10
26	13	April	2023	337	Bushes end of yard	Ov	0	0	0
26	13	April	2023	338	Wheel Opp CID	Tyre	0	0	15
26	13	April	2023	339	Under tree opp TSmith	Ov	0	0	8
26	13	April	2023	340	Yard of BUC opp CID_TSmith	Ov	0	0	15
26	13	April	2023	341	Behind Happy Snack	Ov	0	0	0
26	13	April	2023	342	Near alcohol&molasses	Ov					turn over
26	13	April	2023	343	Chagossian Monument	Ov	0	0	0
26	13	April	2023	344	next to chagossian monument	Ov	0	0	3
26	13	April	2023	345	Rubber tyres Coast guard quay	Tyre	0	0	0
26	13	April	2023	346	near black oil tank Quay D	Ov	0	0	0
26	13	April	2023	347	near Flemingo Passenger terminal	Ov	0	0	0
26	13	April	2023	348	Behind Ports Health Office	Ov	0	0	2
26	13	April	2023	350	Near MoHW Quarantine Bldg	Ov	0	0	0
26	13	April	2023	351	Bareland near Gate of Freeport16	Ov	0	0	0
26	13	April	2023	352	Bareland Electrical riser	Ov	0	0	10
26	13	April	2023	353	Bareland ground pool	Pool	0	0	30
26	13	April	2023	354	Near gate MCFI	Ov	0	0	0
26	13	April	2023	355	Near MCFI close to sea	Ov	0	0	25
26	13	April	2023	356	Velogic African Village	Ov	0	0	2
26	13	April	2023	357	Ground Pool sandy parking	Pool	0	0	4
26	13	April	2023	358	Engen Head Office front garden	Ov	0	0	0
26	13	April	2023	360	Rim of Bird Sanctuary	Ov	0	0	0
26	13	April	2023	361	Rim of Bird Sanctuary	Ov	0	0	0
26	13	April	2023	362	Rim of Bird Sanctuary	Ov	0	0	0
26	13	April	2023	FW1	Ground Pool	Pool	0	0	0	3
26	13	April	2023	FW2	Ground Pool	Pool	0	0	0	2
26	13	April	2023	FW3	Ground Pool	Pool	0	0	0	5
26	13	April	2023	FW4	Ground Pool	Pool	0	0	0	7
26	13	April	2023	FW5	Drum	Drum	0	0	0
26	13	April	2023	FW6	Tyre	Tyre	0	0	0
26	13	April	2023	FW7	Tyre	Tyre	0	0	0
26	13	April	2023	FW8	Tyre	Tyre	0	0	0

## Sheet: Artificial _compile
Name	total times surveyed	total times servicable	Times with Anopheles larvae	Times with Culex	Times with Aedes	Times with Lutzia	Anopheles %	Culex %	Aedes %	Lutzia %
331	25	20	0	0	9	0	0	0	45	0
332	25	20	0	0	12	0	0	0	60	0
333	25	22	0	0	13	0	0	0	59.0909	0
334	25	23	0	0	14	0	0	0	60.8696	0
335	25	22	0	0	13	0	0	0	59.0909	0
336	25	22	0	0	9	0	0	0	40.9091	0
337	25	21	0	0	12	0	0	0	57.1429	0
338	25	24	0	0	14	0	0	0	58.3333	0
339	25	17	0	0	5	0	0	0	29.4118	0
340	25	24	0	0	19	0	0	0	79.1667	0
341	25	21	0	0	8	0	0	0	38.0952	0
342	25	24	0	0	6	0	0	0	25	0
343	25	24	0	0	9	0	0	0	37.5	0
344	25	21	0	0	8	0	0	0	38.0952	0
345	25	18	0	0	4	0	0	0	22.2222	0
346	25	19	0	0	2	0	0	0	10.5263	0
347	25	23	0	0	5	0	0	0	21.7391	0
348	25	23	0	0	2	0	0	0	8.69565	0
350	25	22	0	1	0	0	0	4.54545	0	0
351	25	20	0	0	9	0	0	0	45	0
352	25	20	0	0	7	0	0	0	35	0
353	25	23	0	0	7	0	0	0	30.4348	0
354	25	22	0	0	6	0	0	0	27.2727	0
355	25	18	0	0	8	0	0	0	44.4444	0
356	25	22	0	0	7	0	0	0	31.8182	0
357	25	24	0	0	13	0	0	0	54.1667	0
358	25	21	0	0	13	0	0	0	61.9048	0
360	25	24	0	0	8	0	0	0	33.3333	0
361	25	25	0	0	8	0	0	0	32	0
362	25	22	0	1	9	0	0	4.54545	40.9091	0
FW1	25	19	0	2	3	16	0	10.5263	15.7895	84.2105
FW2	25	19	1	5	0	14	5.26316	26.3158	0	73.6842
FW3	25	19	0	3	0	16	0	15.7895	0	84.2105
FW4	25	19	0	3	0	15	0	15.7895	0	78.9474
FW5	25	20	0	4	1	0	0	20	5	0
FW6	25	17	0	0	0	0	0	0	0	0
FW7	25	19	0	1	0	0	0	5.26316	0	0
FW8	25	19	0	1	1	0	0	5.26316	5.26316	0

## Sheet: Sheet1
					Locality	Type of survey	No. surveys	No. premises	No. sites	No. sites with water
					Seaport	Sentinel	39	1559	5230	4042
					Airport	Sentinel	18	613	2062	1888
					Bambous	Sentinel	20	660	2367	2221
					Bel Air	Sentinel	23	1189	4013	3356
					Chemin Grenier	Sentinel	15	484	1756	1656
					Curepipe	Sentinel	27	641	2294	1933
					Grand Bay*	Sentinel	28	1332	3913	3301
					190 other localities	Random	610	21243	78571	66674
							780	27721	100206	85071
